# Supplementary material for: Species-specific responses of marine bacteria to environmental perturbation
Source: ISME Commun. 2023 Sep 22;3:99. doi: 10.1038/s43705-023-00310-z (PMC10516948; doi:10.1038/s43705-023-00310-z)
Supplement: Supplementary file 4 — Data Set 2 [file 43705_2023_310_MOESM4_ESM.xlsx]

## Sheet: Sheet1
Supplementary Data 2. Differentially expressed genes and corresponding available annotation in Colwellia and Marinobacter CA-Metatranscriptomes
DEM-pangenome	ID	Type	gene_callers_id	baseMean	log2FoldChange	lfcSE	stat	pvalue	padj	treatment	abs_diff_mean	KOfam	KOfam_description	KOfam_e_value	KEGG_Module	KEGG_Module_description	KEGG_Class	KEGG_Class_description	COG20_First	COG20_CATEGORY	COG20_CATEGORY_description	COG20_FUNCTION	COG20_FUNCTION_description	COG20_FUNCTION_e_value	COG20_PATHWAY	COG20_PATHWAY_description	COG20_PATHWAY_e_value	qseqid	sseqid	pident	length	mismatch	gapopen	qstart	qend	sstart	send	evalue	bitscore	stitle	salltitles
Colwellia	C_ACC_1	Accessory	1	20.6528	7.11602	2.53499	2.80712	0.00499861	0.0155204	odn	34	_	_	_	_	_	_	_	_	_	_	_	_	_	_	_	_	00017905|gene_cluster:GC_00006164|genome_name:C_MAG2|gene_callers_id:1	ref|WP_114324640.1|	100	105	0	0	1	105	1	105	3.78e-72	219	hypothetical protein [Candidatus Colwellia aromaticivorans]	hypothetical protein [Candidatus Colwellia aromaticivorans]
Colwellia	C_ACC_1	Accessory	1	20.6528	7.05856	2.52669	2.7936	0.00521257	0.0144521	d	36	_	_	_	_	_	_	_	_	_	_	_	_	_	_	_	_	00017905|gene_cluster:GC_00006164|genome_name:C_MAG2|gene_callers_id:1	ref|WP_114324640.1|	100	105	0	0	1	105	1	105	3.78e-72	219	hypothetical protein [Candidatus Colwellia aromaticivorans]	hypothetical protein [Candidatus Colwellia aromaticivorans]
Colwellia	C_ACC_1	Accessory	1	20.6528	6.77815	2.48802	2.72432	0.00644345	0.0209643	od	49	_	_	_	_	_	_	_	_	_	_	_	_	_	_	_	_	00017905|gene_cluster:GC_00006164|genome_name:C_MAG2|gene_callers_id:1	ref|WP_114324640.1|	100	105	0	0	1	105	1	105	3.78e-72	219	hypothetical protein [Candidatus Colwellia aromaticivorans]	hypothetical protein [Candidatus Colwellia aromaticivorans]
Colwellia	C_ACC_3	Accessory	3	30.5972	7.85812	2.22938	3.52479	0.000423814	0.00399104	d	62	_	_	_	_	_	_	_	K	K	Transcription	COG1846	DNA-binding transcriptional regulator, MarR family (MarR) (PDB:1JGS)	1e-28	_	_	_	00042819|gene_cluster:GC_00031118|genome_name:C_MAG2|gene_callers_id:3	ref|WP_114324642.1|	100	140	0	0	1	140	1	140	1.55e-96	283	homoprotocatechuate degradation operon regulator HpaR [Candidatus Colwellia aromaticivorans]	homoprotocatechuate degradation operon regulator HpaR [Candidatus Colwellia aromaticivorans]
Colwellia	C_ACC_3	Accessory	3	30.5972	7.83218	2.25409	3.47466	0.000511506	0.00527912	odn	58	_	_	_	_	_	_	_	K	K	Transcription	COG1846	DNA-binding transcriptional regulator, MarR family (MarR) (PDB:1JGS)	1e-28	_	_	_	00042819|gene_cluster:GC_00031118|genome_name:C_MAG2|gene_callers_id:3	ref|WP_114324642.1|	100	140	0	0	1	140	1	140	1.55e-96	283	homoprotocatechuate degradation operon regulator HpaR [Candidatus Colwellia aromaticivorans]	homoprotocatechuate degradation operon regulator HpaR [Candidatus Colwellia aromaticivorans]
Colwellia	C_ACC_3	Accessory	3	30.5972	7.59193	2.23554	3.39601	0.000683761	0.00654064	od	60	_	_	_	_	_	_	_	K	K	Transcription	COG1846	DNA-binding transcriptional regulator, MarR family (MarR) (PDB:1JGS)	1e-28	_	_	_	00042819|gene_cluster:GC_00031118|genome_name:C_MAG2|gene_callers_id:3	ref|WP_114324642.1|	100	140	0	0	1	140	1	140	1.55e-96	283	homoprotocatechuate degradation operon regulator HpaR [Candidatus Colwellia aromaticivorans]	homoprotocatechuate degradation operon regulator HpaR [Candidatus Colwellia aromaticivorans]
Colwellia	C_ACC_3	Accessory	3	30.5972	7.07103	1.96622	3.59625	0.000322837	0.00189637	o	3	_	_	_	_	_	_	_	K	K	Transcription	COG1846	DNA-binding transcriptional regulator, MarR family (MarR) (PDB:1JGS)	1e-28	_	_	_	00042819|gene_cluster:GC_00031118|genome_name:C_MAG2|gene_callers_id:3	ref|WP_114324642.1|	100	140	0	0	1	140	1	140	1.55e-96	283	homoprotocatechuate degradation operon regulator HpaR [Candidatus Colwellia aromaticivorans]	homoprotocatechuate degradation operon regulator HpaR [Candidatus Colwellia aromaticivorans]
Colwellia	C_ACC_6	Accessory	6	36.0915	7.01412	1.86416	3.76262	0.000168143	0.00343193	odn	42	_	_	_	_	_	_	_	_	_	_	_	_	_	_	_	_	00012578|gene_cluster:GC_00002951|genome_name:C_MAG2|gene_callers_id:6	ref|WP_114324644.1|	100	79	0	0	1	79	1	79	2.58e-49	159	hypothetical protein [Candidatus Colwellia aromaticivorans]	hypothetical protein [Candidatus Colwellia aromaticivorans]
Colwellia	C_ACC_6	Accessory	6	36.0915	3.96486	1.56466	2.534	0.0112768	0.0204205	o	9	_	_	_	_	_	_	_	_	_	_	_	_	_	_	_	_	00012578|gene_cluster:GC_00002951|genome_name:C_MAG2|gene_callers_id:6	ref|WP_114324644.1|	100	79	0	0	1	79	1	79	2.58e-49	159	hypothetical protein [Candidatus Colwellia aromaticivorans]	hypothetical protein [Candidatus Colwellia aromaticivorans]
Colwellia	C_ACC_7	Accessory	7	28.3513	6.70842	1.81659	3.69287	0.000221738	0.00364795	odn	25	_	_	_	_	_	_	_	_	_	_	_	_	_	_	_	_	00012579|gene_cluster:GC_00002951|genome_name:C_MAG2|gene_callers_id:7	ref|WP_114324645.1|	100	70	0	0	1	70	1	70	3.13e-44	146	hypothetical protein [Candidatus Colwellia aromaticivorans]	hypothetical protein [Candidatus Colwellia aromaticivorans]
Colwellia	C_ACC_7	Accessory	7	28.3513	5.70207	1.52666	3.735	0.000187719	0.0014124	o	15	_	_	_	_	_	_	_	_	_	_	_	_	_	_	_	_	00012579|gene_cluster:GC_00002951|genome_name:C_MAG2|gene_callers_id:7	ref|WP_114324645.1|	100	70	0	0	1	70	1	70	3.13e-44	146	hypothetical protein [Candidatus Colwellia aromaticivorans]	hypothetical protein [Candidatus Colwellia aromaticivorans]
Colwellia	C_ACC_7	Accessory	7	28.3513	4.30897	1.76726	2.43822	0.0147598	0.0309863	d	14	_	_	_	_	_	_	_	_	_	_	_	_	_	_	_	_	00012579|gene_cluster:GC_00002951|genome_name:C_MAG2|gene_callers_id:7	ref|WP_114324645.1|	100	70	0	0	1	70	1	70	3.13e-44	146	hypothetical protein [Candidatus Colwellia aromaticivorans]	hypothetical protein [Candidatus Colwellia aromaticivorans]
Colwellia	C_ACC_10	Accessory	10	33.816	4.36015	1.52222	2.86434	0.00417881	0.00932425	o	2	K06217	phosphate starvation-inducible protein PhoH and related proteins	2e-153	_	_	_	_	T	T	Signal transduction mechanisms	COG1702	Phosphate starvation-inducible protein PhoH, predicted ATPase (PhoH) (PDB:3B85) (PUBMED:8444794;12762842)	1.2e-143	_	_	_	00053450|gene_cluster:GC_00000843|genome_name:C_MAG2|gene_callers_id:10	ref|WP_114324648.1|	100	370	0	0	1	370	1	370	0	759	PhoH family protein [Candidatus Colwellia aromaticivorans]	PhoH family protein [Candidatus Colwellia aromaticivorans]
Colwellia	C_ACC_10	Accessory	10	33.816	4.02207	1.78366	2.25496	0.0241359	0.0460474	d	63	K06217	phosphate starvation-inducible protein PhoH and related proteins	2e-153	_	_	_	_	T	T	Signal transduction mechanisms	COG1702	Phosphate starvation-inducible protein PhoH, predicted ATPase (PhoH) (PDB:3B85) (PUBMED:8444794;12762842)	1.2e-143	_	_	_	00053450|gene_cluster:GC_00000843|genome_name:C_MAG2|gene_callers_id:10	ref|WP_114324648.1|	100	370	0	0	1	370	1	370	0	759	PhoH family protein [Candidatus Colwellia aromaticivorans]	PhoH family protein [Candidatus Colwellia aromaticivorans]
Colwellia	C_ACC_12	Accessory	12	26.3129	7.56276	2.26162	3.34396	0.000825918	0.00636165	odn	42	K06189	magnesium and cobalt transporter	1.8e-114	_	_	_	_	P	P	Inorganic ion transport and metabolism	COG4535	Mg2+ and Co2+ transporter CorC, contains CBS pair and CorC-HlyC domains (CorC) (PDB:4HG0) (PUBMED:1779764)	1.1e-117	_	_	_	00006558|gene_cluster:GC_00000506|genome_name:C_MAG2|gene_callers_id:12	ref|WP_114324650.1|	100	292	0	0	1	292	1	292	0	591	CBS domain-containing protein [Candidatus Colwellia aromaticivorans]	CBS domain-containing protein [Candidatus Colwellia aromaticivorans]
Colwellia	C_ACC_12	Accessory	12	26.3129	7.55578	2.23302	3.38366	0.000715275	0.00511413	d	53	K06189	magnesium and cobalt transporter	1.8e-114	_	_	_	_	P	P	Inorganic ion transport and metabolism	COG4535	Mg2+ and Co2+ transporter CorC, contains CBS pair and CorC-HlyC domains (CorC) (PDB:4HG0) (PUBMED:1779764)	1.1e-117	_	_	_	00006558|gene_cluster:GC_00000506|genome_name:C_MAG2|gene_callers_id:12	ref|WP_114324650.1|	100	292	0	0	1	292	1	292	0	591	CBS domain-containing protein [Candidatus Colwellia aromaticivorans]	CBS domain-containing protein [Candidatus Colwellia aromaticivorans]
Colwellia	C_ACC_12	Accessory	12	26.3129	7.29357	2.22645	3.27587	0.00105335	0.00795032	od	56	K06189	magnesium and cobalt transporter	1.8e-114	_	_	_	_	P	P	Inorganic ion transport and metabolism	COG4535	Mg2+ and Co2+ transporter CorC, contains CBS pair and CorC-HlyC domains (CorC) (PDB:4HG0) (PUBMED:1779764)	1.1e-117	_	_	_	00006558|gene_cluster:GC_00000506|genome_name:C_MAG2|gene_callers_id:12	ref|WP_114324650.1|	100	292	0	0	1	292	1	292	0	591	CBS domain-containing protein [Candidatus Colwellia aromaticivorans]	CBS domain-containing protein [Candidatus Colwellia aromaticivorans]
Colwellia	C_ACC_12	Accessory	12	26.3129	6.70182	1.92153	3.48775	0.000487106	0.00230793	o	1	K06189	magnesium and cobalt transporter	1.8e-114	_	_	_	_	P	P	Inorganic ion transport and metabolism	COG4535	Mg2+ and Co2+ transporter CorC, contains CBS pair and CorC-HlyC domains (CorC) (PDB:4HG0) (PUBMED:1779764)	1.1e-117	_	_	_	00006558|gene_cluster:GC_00000506|genome_name:C_MAG2|gene_callers_id:12	ref|WP_114324650.1|	100	292	0	0	1	292	1	292	0	591	CBS domain-containing protein [Candidatus Colwellia aromaticivorans]	CBS domain-containing protein [Candidatus Colwellia aromaticivorans]
Colwellia	C_ACC_13	Accessory	13	9.84659	6.26092	2.40889	2.59909	0.00934704	0.0218255	d	21	K03820	apolipoprotein N-acyltransferase [EC:2.3.1.269]	6.8e-126	_	_	_	_	M	M	Cell wall/membrane/envelope biogenesis	COG0815	Apolipoprotein N-acyltransferase (Lnt) (PDB:6NWR)	1.4e-175	_	_	_	00018149|gene_cluster:GC_00001046|genome_name:C_MAG2|gene_callers_id:13	ref|WP_114324720.1|	100	459	0	0	1	459	63	521	0	937	apolipoprotein N-acyltransferase [Candidatus Colwellia aromaticivorans]	apolipoprotein N-acyltransferase [Candidatus Colwellia aromaticivorans]
Colwellia	C_ACC_13	Accessory	13	9.84659	6.23663	2.44258	2.5533	0.0106709	0.0268941	odn	11	K03820	apolipoprotein N-acyltransferase [EC:2.3.1.269]	6.8e-126	_	_	_	_	M	M	Cell wall/membrane/envelope biogenesis	COG0815	Apolipoprotein N-acyltransferase (Lnt) (PDB:6NWR)	1.4e-175	_	_	_	00018149|gene_cluster:GC_00001046|genome_name:C_MAG2|gene_callers_id:13	ref|WP_114324720.1|	100	459	0	0	1	459	63	521	0	937	apolipoprotein N-acyltransferase [Candidatus Colwellia aromaticivorans]	apolipoprotein N-acyltransferase [Candidatus Colwellia aromaticivorans]
Colwellia	C_ACC_13	Accessory	13	9.84659	5.70823	2.39351	2.38488	0.0170848	0.0425945	od	23	K03820	apolipoprotein N-acyltransferase [EC:2.3.1.269]	6.8e-126	_	_	_	_	M	M	Cell wall/membrane/envelope biogenesis	COG0815	Apolipoprotein N-acyltransferase (Lnt) (PDB:6NWR)	1.4e-175	_	_	_	00018149|gene_cluster:GC_00001046|genome_name:C_MAG2|gene_callers_id:13	ref|WP_114324720.1|	100	459	0	0	1	459	63	521	0	937	apolipoprotein N-acyltransferase [Candidatus Colwellia aromaticivorans]	apolipoprotein N-acyltransferase [Candidatus Colwellia aromaticivorans]
Colwellia	C_ACC_14	Accessory	14	24.6956	7.64916	2.25393	3.39369	0.000689566	0.0059947	odn	44	K18968	diguanylate cyclase [EC:2.7.7.65]	1.8e-76	_	_	_	_	T	T	Signal transduction mechanisms	COG2199	GGDEF domain, diguanylate cyclase (c-di-GMP synthetase) or its enzymatically inactive variants (GGDEF) (PDB:6D9M)	9.5e-150	_	_	_	00087717|gene_cluster:GC_00000376|genome_name:C_MAG2|gene_callers_id:14	ref|WP_114324651.1|	100	323	0	0	5	327	1	323	0	674	diguanylate cyclase [Candidatus Colwellia aromaticivorans]	diguanylate cyclase [Candidatus Colwellia aromaticivorans]
Colwellia	C_ACC_14	Accessory	14	24.6956	7.64371	2.24371	3.40673	0.000657449	0.00495378	d	37	K18968	diguanylate cyclase [EC:2.7.7.65]	1.8e-76	_	_	_	_	T	T	Signal transduction mechanisms	COG2199	GGDEF domain, diguanylate cyclase (c-di-GMP synthetase) or its enzymatically inactive variants (GGDEF) (PDB:6D9M)	9.5e-150	_	_	_	00087717|gene_cluster:GC_00000376|genome_name:C_MAG2|gene_callers_id:14	ref|WP_114324651.1|	100	323	0	0	5	327	1	323	0	674	diguanylate cyclase [Candidatus Colwellia aromaticivorans]	diguanylate cyclase [Candidatus Colwellia aromaticivorans]
Colwellia	C_ACC_14	Accessory	14	24.6956	7.37554	2.24114	3.29098	0.000998403	0.00780361	od	41	K18968	diguanylate cyclase [EC:2.7.7.65]	1.8e-76	_	_	_	_	T	T	Signal transduction mechanisms	COG2199	GGDEF domain, diguanylate cyclase (c-di-GMP synthetase) or its enzymatically inactive variants (GGDEF) (PDB:6D9M)	9.5e-150	_	_	_	00087717|gene_cluster:GC_00000376|genome_name:C_MAG2|gene_callers_id:14	ref|WP_114324651.1|	100	323	0	0	5	327	1	323	0	674	diguanylate cyclase [Candidatus Colwellia aromaticivorans]	diguanylate cyclase [Candidatus Colwellia aromaticivorans]
Colwellia	C_ACC_14	Accessory	14	24.6956	6.49465	1.74553	3.72073	0.000198646	0.00145959	o	6	K18968	diguanylate cyclase [EC:2.7.7.65]	1.8e-76	_	_	_	_	T	T	Signal transduction mechanisms	COG2199	GGDEF domain, diguanylate cyclase (c-di-GMP synthetase) or its enzymatically inactive variants (GGDEF) (PDB:6D9M)	9.5e-150	_	_	_	00087717|gene_cluster:GC_00000376|genome_name:C_MAG2|gene_callers_id:14	ref|WP_114324651.1|	100	323	0	0	5	327	1	323	0	674	diguanylate cyclase [Candidatus Colwellia aromaticivorans]	diguanylate cyclase [Candidatus Colwellia aromaticivorans]
Colwellia	C_ACC_15	Accessory	15	19.3339	6.04535	2.15603	2.80392	0.0050485	0.0141246	d	39	_	_	_	_	_	_	_	T	T!!!T!!!K	Signal transduction mechanisms!!!Signal transduction mechanisms!!!Transcription	COG1776!!!COG4753	Phosphoaspartate phosphatase CheC, specific for CheY-P (CheC) (PDB:2F9Z)!!!Two-component response regulator, YesN/AraC family, consists of REC and AraC-type DNA-binding domains (YesN)	1.7e-150	_	_	_	00021534|gene_cluster:GC_00000919|genome_name:C_MAG2|gene_callers_id:15	ref|WP_114324652.1|	100	369	0	0	1	369	1	369	0	747	response regulator [Candidatus Colwellia aromaticivorans]	response regulator [Candidatus Colwellia aromaticivorans]
Colwellia	C_ACC_15	Accessory	15	19.3339	4.84786	1.77807	2.72646	0.00640168	0.0129201	o	1	_	_	_	_	_	_	_	T	T!!!T!!!K	Signal transduction mechanisms!!!Signal transduction mechanisms!!!Transcription	COG1776!!!COG4753	Phosphoaspartate phosphatase CheC, specific for CheY-P (CheC) (PDB:2F9Z)!!!Two-component response regulator, YesN/AraC family, consists of REC and AraC-type DNA-binding domains (YesN)	1.7e-150	_	_	_	00021534|gene_cluster:GC_00000919|genome_name:C_MAG2|gene_callers_id:15	ref|WP_114324652.1|	100	369	0	0	1	369	1	369	0	747	response regulator [Candidatus Colwellia aromaticivorans]	response regulator [Candidatus Colwellia aromaticivorans]
Colwellia	C_ACC_16	Accessory	16	10.6567	6.9541	2.57342	2.70228	0.00688652	0.0192999	odn	17	K11065	thioredoxin-dependent peroxiredoxin [EC:1.11.1.24]	5.7e-76	_	_	_	_	O	O	Posttranslational modification, protein turnover, chaperones	COG2077	Peroxiredoxin (Tpx) (PDB:4AF2)	2.6e-74	_	_	_	00042105|gene_cluster:GC_00000938|genome_name:C_MAG2|gene_callers_id:16	ref|WP_114324721.1|	100	204	0	0	22	225	1	204	1.07e-146	417	thiol peroxidase [Candidatus Colwellia aromaticivorans]	thiol peroxidase [Candidatus Colwellia aromaticivorans]
Colwellia	C_ACC_16	Accessory	16	10.6567	6.92443	2.54842	2.71714	0.00658482	0.0170073	d	19	K11065	thioredoxin-dependent peroxiredoxin [EC:1.11.1.24]	5.7e-76	_	_	_	_	O	O	Posttranslational modification, protein turnover, chaperones	COG2077	Peroxiredoxin (Tpx) (PDB:4AF2)	2.6e-74	_	_	_	00042105|gene_cluster:GC_00000938|genome_name:C_MAG2|gene_callers_id:16	ref|WP_114324721.1|	100	204	0	0	22	225	1	204	1.07e-146	417	thiol peroxidase [Candidatus Colwellia aromaticivorans]	thiol peroxidase [Candidatus Colwellia aromaticivorans]
Colwellia	C_ACC_16	Accessory	16	10.6567	6.48996	2.53301	2.56215	0.0104026	0.0295972	od	25	K11065	thioredoxin-dependent peroxiredoxin [EC:1.11.1.24]	5.7e-76	_	_	_	_	O	O	Posttranslational modification, protein turnover, chaperones	COG2077	Peroxiredoxin (Tpx) (PDB:4AF2)	2.6e-74	_	_	_	00042105|gene_cluster:GC_00000938|genome_name:C_MAG2|gene_callers_id:16	ref|WP_114324721.1|	100	204	0	0	22	225	1	204	1.07e-146	417	thiol peroxidase [Candidatus Colwellia aromaticivorans]	thiol peroxidase [Candidatus Colwellia aromaticivorans]
Colwellia	C_ACC_17	Accessory	17	9.63027	24.8247	2.99254	8.29551	1.08e-16	2.45e-14	d	25	_	_	_	_	_	_	_	_	_	_	_	_	_	_	_	_	00040348|gene_cluster:GC_00004195|genome_name:C_MAG2|gene_callers_id:17	ref|WP_114325806.1|	85.526	76	11	0	1	76	1	76	6.25e-40	135	hypothetical protein [Candidatus Colwellia aromaticivorans]	hypothetical protein [Candidatus Colwellia aromaticivorans]
Colwellia	C_ACC_19	Accessory	19	36.4319	4.62135	1.90908	2.42073	0.0154895	0.0356501	odn	56	K01736	chorismate synthase [EC:4.2.3.5]	1.4e-183	M00022	Shikimate pathway, phosphoenolpyruvate + erythrose-4P => chorismate	M00022	Pathway modules; Amino acid metabolism; Aromatic amino acid metabolism	E	E	Amino acid transport and metabolism	COG0082	Chorismate synthase (AroC) (PDB:1Q1L)	1.3e-182	COG0082	Aromatic amino acid biosynthesis	1.3e-182	00072956|gene_cluster:GC_00000785|genome_name:C_MAG2|gene_callers_id:19	ref|WP_114324654.1|	100	374	0	0	1	374	1	374	0	769	chorismate synthase [Candidatus Colwellia aromaticivorans]	chorismate synthase [Candidatus Colwellia aromaticivorans]
Colwellia	C_ACC_19	Accessory	19	36.4319	4.51574	1.88474	2.39595	0.0165773	0.0338519	d	72	K01736	chorismate synthase [EC:4.2.3.5]	1.4e-183	M00022	Shikimate pathway, phosphoenolpyruvate + erythrose-4P => chorismate	M00022	Pathway modules; Amino acid metabolism; Aromatic amino acid metabolism	E	E	Amino acid transport and metabolism	COG0082	Chorismate synthase (AroC) (PDB:1Q1L)	1.3e-182	COG0082	Aromatic amino acid biosynthesis	1.3e-182	00072956|gene_cluster:GC_00000785|genome_name:C_MAG2|gene_callers_id:19	ref|WP_114324654.1|	100	374	0	0	1	374	1	374	0	769	chorismate synthase [Candidatus Colwellia aromaticivorans]	chorismate synthase [Candidatus Colwellia aromaticivorans]
Colwellia	C_ACC_20	Accessory	20	29.4387	7.70089	2.13872	3.6007	0.000317358	0.0044447	odn	53	K07320	ribosomal protein L3 glutamine methyltransferase [EC:2.1.1.298]	8.8e-134	_	_	_	_	J	J	Translation, ribosomal structure and biogenesis	COG2890	Methylase of polypeptide chain release factors (HemK) (PDB:1NV8)	5e-135	_	_	_	00045053|gene_cluster:GC_00001249|genome_name:C_MAG2|gene_callers_id:20	ref|WP_114324655.1|	99.689	322	1	0	1	322	3	324	0	661	50S ribosomal protein L3 N(5)-glutamine methyltransferase [Candidatus Colwellia aromaticivorans]	50S ribosomal protein L3 N(5)-glutamine methyltransferase [Candidatus Colwellia aromaticivorans]
Colwellia	C_ACC_20	Accessory	20	29.4387	7.69305	2.11159	3.64325	0.000269214	0.0030716	d	62	K07320	ribosomal protein L3 glutamine methyltransferase [EC:2.1.1.298]	8.8e-134	_	_	_	_	J	J	Translation, ribosomal structure and biogenesis	COG2890	Methylase of polypeptide chain release factors (HemK) (PDB:1NV8)	5e-135	_	_	_	00045053|gene_cluster:GC_00001249|genome_name:C_MAG2|gene_callers_id:20	ref|WP_114324655.1|	99.689	322	1	0	1	322	3	324	0	661	50S ribosomal protein L3 N(5)-glutamine methyltransferase [Candidatus Colwellia aromaticivorans]	50S ribosomal protein L3 N(5)-glutamine methyltransferase [Candidatus Colwellia aromaticivorans]
Colwellia	C_ACC_20	Accessory	20	29.4387	7.50569	2.11933	3.54155	0.00039779	0.00480883	od	56	K07320	ribosomal protein L3 glutamine methyltransferase [EC:2.1.1.298]	8.8e-134	_	_	_	_	J	J	Translation, ribosomal structure and biogenesis	COG2890	Methylase of polypeptide chain release factors (HemK) (PDB:1NV8)	5e-135	_	_	_	00045053|gene_cluster:GC_00001249|genome_name:C_MAG2|gene_callers_id:20	ref|WP_114324655.1|	99.689	322	1	0	1	322	3	324	0	661	50S ribosomal protein L3 N(5)-glutamine methyltransferase [Candidatus Colwellia aromaticivorans]	50S ribosomal protein L3 N(5)-glutamine methyltransferase [Candidatus Colwellia aromaticivorans]
Colwellia	C_ACC_20	Accessory	20	29.4387	7.03448	1.87521	3.7513	0.000175919	0.00137572	o	4	K07320	ribosomal protein L3 glutamine methyltransferase [EC:2.1.1.298]	8.8e-134	_	_	_	_	J	J	Translation, ribosomal structure and biogenesis	COG2890	Methylase of polypeptide chain release factors (HemK) (PDB:1NV8)	5e-135	_	_	_	00045053|gene_cluster:GC_00001249|genome_name:C_MAG2|gene_callers_id:20	ref|WP_114324655.1|	99.689	322	1	0	1	322	3	324	0	661	50S ribosomal protein L3 N(5)-glutamine methyltransferase [Candidatus Colwellia aromaticivorans]	50S ribosomal protein L3 N(5)-glutamine methyltransferase [Candidatus Colwellia aromaticivorans]
Colwellia	C_ACC_21	Accessory	21	32.1245	7.77156	2.39324	3.24729	0.00116508	0.00737419	odn	53	_	_	_	_	_	_	_	L	L	Replication, recombination and repair	COG2840	DNA-nicking endonuclease, Smr domain (SmrA) (PDB:3QD7) (PUBMED:12730195)	6.5e-71	_	_	_	00054617|gene_cluster:GC_00001250|genome_name:C_MAG2|gene_callers_id:21	ref|WP_114324723.1|	100	182	0	0	3	184	1	182	5.33e-132	377	endonuclease SmrB [Candidatus Colwellia aromaticivorans]	endonuclease SmrB [Candidatus Colwellia aromaticivorans]
Colwellia	C_ACC_21	Accessory	21	32.1245	7.75644	2.36367	3.28152	0.00103249	0.00592392	d	66	_	_	_	_	_	_	_	L	L	Replication, recombination and repair	COG2840	DNA-nicking endonuclease, Smr domain (SmrA) (PDB:3QD7) (PUBMED:12730195)	6.5e-71	_	_	_	00054617|gene_cluster:GC_00001250|genome_name:C_MAG2|gene_callers_id:21	ref|WP_114324723.1|	100	182	0	0	3	184	1	182	5.33e-132	377	endonuclease SmrB [Candidatus Colwellia aromaticivorans]	endonuclease SmrB [Candidatus Colwellia aromaticivorans]
Colwellia	C_ACC_21	Accessory	21	32.1245	7.42459	2.35836	3.1482	0.0016428	0.00982068	od	69	_	_	_	_	_	_	_	L	L	Replication, recombination and repair	COG2840	DNA-nicking endonuclease, Smr domain (SmrA) (PDB:3QD7) (PUBMED:12730195)	6.5e-71	_	_	_	00054617|gene_cluster:GC_00001250|genome_name:C_MAG2|gene_callers_id:21	ref|WP_114324723.1|	100	182	0	0	3	184	1	182	5.33e-132	377	endonuclease SmrB [Candidatus Colwellia aromaticivorans]	endonuclease SmrB [Candidatus Colwellia aromaticivorans]
Colwellia	C_ACC_26	Accessory	26	30.084	20.7702	2.6564	7.81894	5.33e-15	8.19e-13	d	59	_	_	_	_	_	_	_	_	_	_	_	_	_	_	_	_	00073931|gene_cluster:GC_00018544|genome_name:C_MAG2|gene_callers_id:26	emb|SEK45258.1|	50	38	15	1	1	38	1	34	0.86	34.3	hypothetical protein SAMN05216262_101395 [Colwellia chukchiensis]	hypothetical protein SAMN05216262_101395 [Colwellia chukchiensis]
Colwellia	C_ACC_26	Accessory	26	30.084	8.00307	2.674	2.99292	0.00276321	0.0111247	odn	42	_	_	_	_	_	_	_	_	_	_	_	_	_	_	_	_	00073931|gene_cluster:GC_00018544|genome_name:C_MAG2|gene_callers_id:26	emb|SEK45258.1|	50	38	15	1	1	38	1	34	0.86	34.3	hypothetical protein SAMN05216262_101395 [Colwellia chukchiensis]	hypothetical protein SAMN05216262_101395 [Colwellia chukchiensis]
Colwellia	C_ACC_26	Accessory	26	30.084	7.71123	2.60653	2.95843	0.00309215	0.0133714	od	70	_	_	_	_	_	_	_	_	_	_	_	_	_	_	_	_	00073931|gene_cluster:GC_00018544|genome_name:C_MAG2|gene_callers_id:26	emb|SEK45258.1|	50	38	15	1	1	38	1	34	0.86	34.3	hypothetical protein SAMN05216262_101395 [Colwellia chukchiensis]	hypothetical protein SAMN05216262_101395 [Colwellia chukchiensis]
Colwellia	C_ACC_28	Accessory	28	21.6597	7.16623	2.13409	3.35798	0.000785147	0.00636165	odn	28	K00626	acetyl-CoA C-acetyltransferase [EC:2.3.1.9]	3.5e-109	M00373!!!M00375!!!M00374!!!M00088!!!M00095!!!M00849	Ethylmalonyl pathway!!!Hydroxypropionate-hydroxybutylate cycle!!!Dicarboxylate-hydroxybutyrate cycle!!!Ketone body biosynthesis, acetyl-CoA => acetoacetate/3-hydroxybutyrate/acetone!!!C5 isoprenoid biosynthesis, mevalonate pathway!!!C5 isoprenoid biosynthesis, mevalonate pathway, archaea	M00373!!!M00375!!!M00374!!!M00088!!!M00095!!!M00849	Pathway modules; Carbohydrate metabolism; Other carbohydrate metabolism!!!Pathway modules; Energy metabolism; Carbon fixation!!!Pathway modules; Energy metabolism; Carbon fixation!!!Pathway modules; Lipid metabolism; Lipid metabolism!!!Pathway modules; Biosynthesis of terpenoids and polyketides; Terpenoid backbone biosynthesis!!!Pathway modules; Biosynthesis of terpenoids and polyketides; Terpeno…	I	I	Lipid transport and metabolism	COG0183	Acetyl-CoA acetyltransferase (PaaJ) (PDB:1AFW)	2.7e-213	COG0183	Fatty acid biosynthesis	2.7e-213	00062172|gene_cluster:GC_00000255|genome_name:C_MAG2|gene_callers_id:28	ref|WP_168427254.1|	100	430	0	0	1	430	7	436	0	887	acetyl-CoA C-acyltransferase FadI [Candidatus Colwellia aromaticivorans]	acetyl-CoA C-acyltransferase FadI [Candidatus Colwellia aromaticivorans]
Colwellia	C_ACC_28	Accessory	28	21.6597	7.14937	2.11111	3.38655	0.000707782	0.0051101	d	39	K00626	acetyl-CoA C-acetyltransferase [EC:2.3.1.9]	3.5e-109	M00373!!!M00375!!!M00374!!!M00088!!!M00095!!!M00849	Ethylmalonyl pathway!!!Hydroxypropionate-hydroxybutylate cycle!!!Dicarboxylate-hydroxybutyrate cycle!!!Ketone body biosynthesis, acetyl-CoA => acetoacetate/3-hydroxybutyrate/acetone!!!C5 isoprenoid biosynthesis, mevalonate pathway!!!C5 isoprenoid biosynthesis, mevalonate pathway, archaea	M00373!!!M00375!!!M00374!!!M00088!!!M00095!!!M00849	Pathway modules; Carbohydrate metabolism; Other carbohydrate metabolism!!!Pathway modules; Energy metabolism; Carbon fixation!!!Pathway modules; Energy metabolism; Carbon fixation!!!Pathway modules; Lipid metabolism; Lipid metabolism!!!Pathway modules; Biosynthesis of terpenoids and polyketides; Terpenoid backbone biosynthesis!!!Pathway modules; Biosynthesis of terpenoids and polyketides; Terpeno…	I	I	Lipid transport and metabolism	COG0183	Acetyl-CoA acetyltransferase (PaaJ) (PDB:1AFW)	2.7e-213	COG0183	Fatty acid biosynthesis	2.7e-213	00062172|gene_cluster:GC_00000255|genome_name:C_MAG2|gene_callers_id:28	ref|WP_168427254.1|	100	430	0	0	1	430	7	436	0	887	acetyl-CoA C-acyltransferase FadI [Candidatus Colwellia aromaticivorans]	acetyl-CoA C-acyltransferase FadI [Candidatus Colwellia aromaticivorans]
Colwellia	C_ACC_28	Accessory	28	21.6597	6.9324	2.11668	3.27512	0.00105616	0.00795032	od	35	K00626	acetyl-CoA C-acetyltransferase [EC:2.3.1.9]	3.5e-109	M00373!!!M00375!!!M00374!!!M00088!!!M00095!!!M00849	Ethylmalonyl pathway!!!Hydroxypropionate-hydroxybutylate cycle!!!Dicarboxylate-hydroxybutyrate cycle!!!Ketone body biosynthesis, acetyl-CoA => acetoacetate/3-hydroxybutyrate/acetone!!!C5 isoprenoid biosynthesis, mevalonate pathway!!!C5 isoprenoid biosynthesis, mevalonate pathway, archaea	M00373!!!M00375!!!M00374!!!M00088!!!M00095!!!M00849	Pathway modules; Carbohydrate metabolism; Other carbohydrate metabolism!!!Pathway modules; Energy metabolism; Carbon fixation!!!Pathway modules; Energy metabolism; Carbon fixation!!!Pathway modules; Lipid metabolism; Lipid metabolism!!!Pathway modules; Biosynthesis of terpenoids and polyketides; Terpenoid backbone biosynthesis!!!Pathway modules; Biosynthesis of terpenoids and polyketides; Terpeno…	I	I	Lipid transport and metabolism	COG0183	Acetyl-CoA acetyltransferase (PaaJ) (PDB:1AFW)	2.7e-213	COG0183	Fatty acid biosynthesis	2.7e-213	00062172|gene_cluster:GC_00000255|genome_name:C_MAG2|gene_callers_id:28	ref|WP_168427254.1|	100	430	0	0	1	430	7	436	0	887	acetyl-CoA C-acyltransferase FadI [Candidatus Colwellia aromaticivorans]	acetyl-CoA C-acyltransferase FadI [Candidatus Colwellia aromaticivorans]
Colwellia	C_ACC_28	Accessory	28	21.6597	6.30819	1.78108	3.54178	0.000397443	0.00211027	o	4	K00626	acetyl-CoA C-acetyltransferase [EC:2.3.1.9]	3.5e-109	M00373!!!M00375!!!M00374!!!M00088!!!M00095!!!M00849	Ethylmalonyl pathway!!!Hydroxypropionate-hydroxybutylate cycle!!!Dicarboxylate-hydroxybutyrate cycle!!!Ketone body biosynthesis, acetyl-CoA => acetoacetate/3-hydroxybutyrate/acetone!!!C5 isoprenoid biosynthesis, mevalonate pathway!!!C5 isoprenoid biosynthesis, mevalonate pathway, archaea	M00373!!!M00375!!!M00374!!!M00088!!!M00095!!!M00849	Pathway modules; Carbohydrate metabolism; Other carbohydrate metabolism!!!Pathway modules; Energy metabolism; Carbon fixation!!!Pathway modules; Energy metabolism; Carbon fixation!!!Pathway modules; Lipid metabolism; Lipid metabolism!!!Pathway modules; Biosynthesis of terpenoids and polyketides; Terpenoid backbone biosynthesis!!!Pathway modules; Biosynthesis of terpenoids and polyketides; Terpeno…	I	I	Lipid transport and metabolism	COG0183	Acetyl-CoA acetyltransferase (PaaJ) (PDB:1AFW)	2.7e-213	COG0183	Fatty acid biosynthesis	2.7e-213	00062172|gene_cluster:GC_00000255|genome_name:C_MAG2|gene_callers_id:28	ref|WP_168427254.1|	100	430	0	0	1	430	7	436	0	887	acetyl-CoA C-acyltransferase FadI [Candidatus Colwellia aromaticivorans]	acetyl-CoA C-acyltransferase FadI [Candidatus Colwellia aromaticivorans]
Colwellia	C_ACC_29	Accessory	29	41.8768	9.15256	1.90316	4.80913	1.52e-06	8.39e-05	o	17	_	_	_	_	_	_	_	_	_	_	_	_	_	_	_	_	00065069|gene_cluster:GC_00012763|genome_name:C_MAG2|gene_callers_id:29	gb|QBG37841.1|	77.778	54	12	0	12	65	2	55	6.67e-22	89.7	hypothetical protein EMK97_14685 [Litorilituus sediminis]	hypothetical protein EMK97_14685 [Litorilituus sediminis]
Colwellia	C_ACC_29	Accessory	29	41.8768	8.46782	2.09837	4.03542	5.45e-05	0.00112547	d	73	_	_	_	_	_	_	_	_	_	_	_	_	_	_	_	_	00065069|gene_cluster:GC_00012763|genome_name:C_MAG2|gene_callers_id:29	gb|QBG37841.1|	77.778	54	12	0	12	65	2	55	6.67e-22	89.7	hypothetical protein EMK97_14685 [Litorilituus sediminis]	hypothetical protein EMK97_14685 [Litorilituus sediminis]
Colwellia	C_ACC_29	Accessory	29	41.8768	8.45196	2.12207	3.98289	6.81e-05	0.00208446	odn	66	_	_	_	_	_	_	_	_	_	_	_	_	_	_	_	_	00065069|gene_cluster:GC_00012763|genome_name:C_MAG2|gene_callers_id:29	gb|QBG37841.1|	77.778	54	12	0	12	65	2	55	6.67e-22	89.7	hypothetical protein EMK97_14685 [Litorilituus sediminis]	hypothetical protein EMK97_14685 [Litorilituus sediminis]
Colwellia	C_ACC_29	Accessory	29	41.8768	8.31578	2.09043	3.97802	6.95e-05	0.00159461	od	83	_	_	_	_	_	_	_	_	_	_	_	_	_	_	_	_	00065069|gene_cluster:GC_00012763|genome_name:C_MAG2|gene_callers_id:29	gb|QBG37841.1|	77.778	54	12	0	12	65	2	55	6.67e-22	89.7	hypothetical protein EMK97_14685 [Litorilituus sediminis]	hypothetical protein EMK97_14685 [Litorilituus sediminis]
Colwellia	C_ACC_30	Accessory	30	41.6359	3.96301	1.78576	2.21922	0.0264716	0.0496354	d	79	K03924	MoxR-like ATPase [EC:3.6.3.-]	4.5e-131	_	_	_	_	R	R	General function prediction only	COG0714	MoxR-like ATPase (MoxR) (PDB:2R44)	1e-156	COG0714	Cobalamine/B12 biosynthesis	1e-156	00054401|gene_cluster:GC_00000065|genome_name:C_MAG2|gene_callers_id:30	ref|WP_114324664.1|	100	321	0	0	1	321	1	321	0	652	MoxR family ATPase [Candidatus Colwellia aromaticivorans]	MoxR family ATPase [Candidatus Colwellia aromaticivorans]
Colwellia	C_ACC_30	Accessory	30	41.6359	3.85465	1.59797	2.41221	0.015856	0.0276415	o	6	K03924	MoxR-like ATPase [EC:3.6.3.-]	4.5e-131	_	_	_	_	R	R	General function prediction only	COG0714	MoxR-like ATPase (MoxR) (PDB:2R44)	1e-156	COG0714	Cobalamine/B12 biosynthesis	1e-156	00054401|gene_cluster:GC_00000065|genome_name:C_MAG2|gene_callers_id:30	ref|WP_114324664.1|	100	321	0	0	1	321	1	321	0	652	MoxR family ATPase [Candidatus Colwellia aromaticivorans]	MoxR family ATPase [Candidatus Colwellia aromaticivorans]
Colwellia	C_ACC_34	Accessory	34	11.3024	6.73314	2.43673	2.76319	0.00572403	0.0170298	odn	12	_	_	_	_	_	_	_	R	R	General function prediction only	COG0457	Tetratricopeptide (TPR) repeat (TPR) (PDB:3AS4)	2.5e-125	_	_	_	00076744|gene_cluster:GC_00010418|genome_name:C_MAG2|gene_callers_id:34	ref|WP_114324668.1|	100	656	0	0	1	656	1	656	0	1336	VWA domain-containing protein [Candidatus Colwellia aromaticivorans]	VWA domain-containing protein [Candidatus Colwellia aromaticivorans]
Colwellia	C_ACC_34	Accessory	34	11.3024	6.70337	2.36081	2.83944	0.00451931	0.0131216	d	30	_	_	_	_	_	_	_	R	R	General function prediction only	COG0457	Tetratricopeptide (TPR) repeat (TPR) (PDB:3AS4)	2.5e-125	_	_	_	00076744|gene_cluster:GC_00010418|genome_name:C_MAG2|gene_callers_id:34	ref|WP_114324668.1|	100	656	0	0	1	656	1	656	0	1336	VWA domain-containing protein [Candidatus Colwellia aromaticivorans]	VWA domain-containing protein [Candidatus Colwellia aromaticivorans]
Colwellia	C_ACC_34	Accessory	34	11.3024	6.53621	2.41287	2.70889	0.00675087	0.021645	od	22	_	_	_	_	_	_	_	R	R	General function prediction only	COG0457	Tetratricopeptide (TPR) repeat (TPR) (PDB:3AS4)	2.5e-125	_	_	_	00076744|gene_cluster:GC_00010418|genome_name:C_MAG2|gene_callers_id:34	ref|WP_114324668.1|	100	656	0	0	1	656	1	656	0	1336	VWA domain-containing protein [Candidatus Colwellia aromaticivorans]	VWA domain-containing protein [Candidatus Colwellia aromaticivorans]
Colwellia	C_ACC_35	Accessory	35	10.6131	6.80184	2.48599	2.73607	0.00621775	0.0163386	d	27	_	_	_	_	_	_	_	_	_	_	_	_	_	_	_	_	00053852|gene_cluster:GC_00018550|genome_name:C_MAG2|gene_callers_id:35	ref|WP_114324669.1|	100	582	0	0	1	582	1	582	0	1187	protein BatD [Candidatus Colwellia aromaticivorans]	protein BatD [Candidatus Colwellia aromaticivorans]
Colwellia	C_ACC_35	Accessory	35	10.6131	6.79549	2.57114	2.64299	0.00821776	0.022034	odn	15	_	_	_	_	_	_	_	_	_	_	_	_	_	_	_	_	00053852|gene_cluster:GC_00018550|genome_name:C_MAG2|gene_callers_id:35	ref|WP_114324669.1|	100	582	0	0	1	582	1	582	0	1187	protein BatD [Candidatus Colwellia aromaticivorans]	protein BatD [Candidatus Colwellia aromaticivorans]
Colwellia	C_ACC_35	Accessory	35	10.6131	6.59708	2.56173	2.57524	0.010017	0.0287104	od	20	_	_	_	_	_	_	_	_	_	_	_	_	_	_	_	_	00053852|gene_cluster:GC_00018550|genome_name:C_MAG2|gene_callers_id:35	ref|WP_114324669.1|	100	582	0	0	1	582	1	582	0	1187	protein BatD [Candidatus Colwellia aromaticivorans]	protein BatD [Candidatus Colwellia aromaticivorans]
Colwellia	C_ACC_37	Accessory	37	37.765	8.23172	1.70258	4.83485	1.33e-06	8.08e-05	o	8	_	_	_	_	_	_	_	_	_	_	_	_	_	_	_	_	00058572|gene_cluster:GC_00000960|genome_name:C_MAG2|gene_callers_id:37	ref|WP_114324725.1|	100	237	0	0	21	257	1	237	4.2e-175	491	DUF3379 domain-containing protein [Candidatus Colwellia aromaticivorans]	DUF3379 domain-containing protein [Candidatus Colwellia aromaticivorans]
Colwellia	C_ACC_37	Accessory	37	37.765	8.09438	1.87595	4.31482	1.6e-05	0.000437608	d	71	_	_	_	_	_	_	_	_	_	_	_	_	_	_	_	_	00058572|gene_cluster:GC_00000960|genome_name:C_MAG2|gene_callers_id:37	ref|WP_114324725.1|	100	237	0	0	21	257	1	237	4.2e-175	491	DUF3379 domain-containing protein [Candidatus Colwellia aromaticivorans]	DUF3379 domain-containing protein [Candidatus Colwellia aromaticivorans]
Colwellia	C_ACC_37	Accessory	37	37.765	8.0901	1.90584	4.2449	2.19e-05	0.00101018	odn	51	_	_	_	_	_	_	_	_	_	_	_	_	_	_	_	_	00058572|gene_cluster:GC_00000960|genome_name:C_MAG2|gene_callers_id:37	ref|WP_114324725.1|	100	237	0	0	21	257	1	237	4.2e-175	491	DUF3379 domain-containing protein [Candidatus Colwellia aromaticivorans]	DUF3379 domain-containing protein [Candidatus Colwellia aromaticivorans]
Colwellia	C_ACC_37	Accessory	37	37.765	7.89785	1.87782	4.20586	2.6e-05	0.000707451	od	71	_	_	_	_	_	_	_	_	_	_	_	_	_	_	_	_	00058572|gene_cluster:GC_00000960|genome_name:C_MAG2|gene_callers_id:37	ref|WP_114324725.1|	100	237	0	0	21	257	1	237	4.2e-175	491	DUF3379 domain-containing protein [Candidatus Colwellia aromaticivorans]	DUF3379 domain-containing protein [Candidatus Colwellia aromaticivorans]
Colwellia	C_ACC_38	Accessory	38	8.97896	7.05552	2.72872	2.58565	0.00971955	0.0249918	odn	27	_	_	_	_	_	_	_	T	T!!!T	Signal transduction mechanisms!!!Signal transduction mechanisms	COG2199!!!COG2202	GGDEF domain, diguanylate cyclase (c-di-GMP synthetase) or its enzymatically inactive variants (GGDEF) (PDB:6D9M)!!!PAS domain (PAS) (PDB:2MWG)	1.7e-50	_	_	_	00080099|gene_cluster:GC_00029591|genome_name:C_MAG2|gene_callers_id:38	ref|WP_114324670.1|	100	313	0	0	1	313	1	313	0	635	GGDEF domain-containing protein [Candidatus Colwellia aromaticivorans]	GGDEF domain-containing protein [Candidatus Colwellia aromaticivorans]
Colwellia	C_ACC_38	Accessory	38	8.97896	6.85855	2.78232	2.46504	0.0136997	0.0290698	d	15	_	_	_	_	_	_	_	T	T!!!T	Signal transduction mechanisms!!!Signal transduction mechanisms	COG2199!!!COG2202	GGDEF domain, diguanylate cyclase (c-di-GMP synthetase) or its enzymatically inactive variants (GGDEF) (PDB:6D9M)!!!PAS domain (PAS) (PDB:2MWG)	1.7e-50	_	_	_	00080099|gene_cluster:GC_00029591|genome_name:C_MAG2|gene_callers_id:38	ref|WP_114324670.1|	100	313	0	0	1	313	1	313	0	635	GGDEF domain-containing protein [Candidatus Colwellia aromaticivorans]	GGDEF domain-containing protein [Candidatus Colwellia aromaticivorans]
Colwellia	C_ACC_38	Accessory	38	8.97896	6.79818	2.7787	2.44653	0.0144237	0.0375071	od	16	_	_	_	_	_	_	_	T	T!!!T	Signal transduction mechanisms!!!Signal transduction mechanisms	COG2199!!!COG2202	GGDEF domain, diguanylate cyclase (c-di-GMP synthetase) or its enzymatically inactive variants (GGDEF) (PDB:6D9M)!!!PAS domain (PAS) (PDB:2MWG)	1.7e-50	_	_	_	00080099|gene_cluster:GC_00029591|genome_name:C_MAG2|gene_callers_id:38	ref|WP_114324670.1|	100	313	0	0	1	313	1	313	0	635	GGDEF domain-containing protein [Candidatus Colwellia aromaticivorans]	GGDEF domain-containing protein [Candidatus Colwellia aromaticivorans]
Colwellia	C_ACC_39	Accessory	39	21.9754	8.08224	2.61627	3.08922	0.00200681	0.009213	odn	49	_	_	_	_	_	_	_	K	K	Transcription	COG0789	DNA-binding transcriptional regulator, MerR family (SoxR) (PDB:2VZ4)	1.4e-24	_	_	_	00040987|gene_cluster:GC_00020936|genome_name:C_MAG2|gene_callers_id:39	ref|WP_114324671.1|	100	129	0	0	1	129	1	129	2.46e-90	267	MerR family transcriptional regulator [Candidatus Colwellia aromaticivorans]	MerR family transcriptional regulator [Candidatus Colwellia aromaticivorans]
Colwellia	C_ACC_39	Accessory	39	21.9754	7.95551	2.62201	3.03412	0.00241236	0.009094	d	47	_	_	_	_	_	_	_	K	K	Transcription	COG0789	DNA-binding transcriptional regulator, MerR family (SoxR) (PDB:2VZ4)	1.4e-24	_	_	_	00040987|gene_cluster:GC_00020936|genome_name:C_MAG2|gene_callers_id:39	ref|WP_114324671.1|	100	129	0	0	1	129	1	129	2.46e-90	267	MerR family transcriptional regulator [Candidatus Colwellia aromaticivorans]	MerR family transcriptional regulator [Candidatus Colwellia aromaticivorans]
Colwellia	C_ACC_39	Accessory	39	21.9754	7.81996	2.6561	2.94415	0.0032384	0.0137722	od	41	_	_	_	_	_	_	_	K	K	Transcription	COG0789	DNA-binding transcriptional regulator, MerR family (SoxR) (PDB:2VZ4)	1.4e-24	_	_	_	00040987|gene_cluster:GC_00020936|genome_name:C_MAG2|gene_callers_id:39	ref|WP_114324671.1|	100	129	0	0	1	129	1	129	2.46e-90	267	MerR family transcriptional regulator [Candidatus Colwellia aromaticivorans]	MerR family transcriptional regulator [Candidatus Colwellia aromaticivorans]
Colwellia	C_ACC_41	Accessory	41	20.0452	6.05538	2.12817	2.84535	0.0044363	0.0130449	d	48	K03307	solute:Na+ symporter, SSS family	1e-106	_	_	_	_	E	E	Amino acid transport and metabolism	COG0591	Na+/proline symporter (PutP) (PDB:5NVA)	6.1e-225	_	_	_	00016574|gene_cluster:GC_00000103|genome_name:C_MAG2|gene_callers_id:41	ref|WP_114324673.1|	100	495	0	0	1	495	1	495	0	983	sodium/proline symporter PutP [Candidatus Colwellia aromaticivorans]	sodium/proline symporter PutP [Candidatus Colwellia aromaticivorans]
Colwellia	C_ACC_41	Accessory	41	20.0452	3.94453	1.64018	2.40493	0.0161754	0.0280941	o	1	K03307	solute:Na+ symporter, SSS family	1e-106	_	_	_	_	E	E	Amino acid transport and metabolism	COG0591	Na+/proline symporter (PutP) (PDB:5NVA)	6.1e-225	_	_	_	00016574|gene_cluster:GC_00000103|genome_name:C_MAG2|gene_callers_id:41	ref|WP_114324673.1|	100	495	0	0	1	495	1	495	0	983	sodium/proline symporter PutP [Candidatus Colwellia aromaticivorans]	sodium/proline symporter PutP [Candidatus Colwellia aromaticivorans]
Colwellia	C_ACC_42	Accessory	42	27.5601	4.29723	1.68195	2.5549	0.0106217	0.0194542	o	2	K07181	c-di-GMP phosphodiesterase [EC:3.1.4.52]	1.8e-131	_	_	_	_	T	T	Signal transduction mechanisms	COG3434	c-di-GMP phosphodiesterase YuxH/PdeH, contains EAL and HDOD domains (YuxH) (PUBMED:23893111)	1.9e-184	_	_	_	00048188|gene_cluster:GC_00000213|genome_name:C_MAG2|gene_callers_id:42	ref|WP_114324674.1|	100	406	0	0	1	406	1	406	0	830	HDOD domain-containing protein [Candidatus Colwellia aromaticivorans]	HDOD domain-containing protein [Candidatus Colwellia aromaticivorans]
Colwellia	C_ACC_44	Accessory	44	23.2423	7.35332	2.13191	3.44918	0.000562298	0.00542319	odn	38	K01784	UDP-glucose 4-epimerase [EC:5.1.3.2]	6.9e-127	M00632	Galactose degradation, Leloir pathway, galactose => alpha-D-glucose-1P	M00632	Pathway modules; Carbohydrate metabolism; Other carbohydrate metabolism	M	M	Cell wall/membrane/envelope biogenesis	COG1087	UDP-glucose 4-epimerase (GalE) (PDB:1A9Y)	1e-154	_	_	_	00011821|gene_cluster:GC_00000061|genome_name:C_MAG2|gene_callers_id:44	ref|WP_114324676.1|	100	336	0	0	1	336	1	336	0	695	UDP-glucose 4-epimerase GalE [Candidatus Colwellia aromaticivorans]	UDP-glucose 4-epimerase GalE [Candidatus Colwellia aromaticivorans]
Colwellia	C_ACC_44	Accessory	44	23.2423	7.30151	2.10795	3.4638	0.000532606	0.00436012	d	45	K01784	UDP-glucose 4-epimerase [EC:5.1.3.2]	6.9e-127	M00632	Galactose degradation, Leloir pathway, galactose => alpha-D-glucose-1P	M00632	Pathway modules; Carbohydrate metabolism; Other carbohydrate metabolism	M	M	Cell wall/membrane/envelope biogenesis	COG1087	UDP-glucose 4-epimerase (GalE) (PDB:1A9Y)	1e-154	_	_	_	00011821|gene_cluster:GC_00000061|genome_name:C_MAG2|gene_callers_id:44	ref|WP_114324676.1|	100	336	0	0	1	336	1	336	0	695	UDP-glucose 4-epimerase GalE [Candidatus Colwellia aromaticivorans]	UDP-glucose 4-epimerase GalE [Candidatus Colwellia aromaticivorans]
Colwellia	C_ACC_44	Accessory	44	23.2423	7.06454	2.11115	3.3463	0.000818985	0.00717988	od	44	K01784	UDP-glucose 4-epimerase [EC:5.1.3.2]	6.9e-127	M00632	Galactose degradation, Leloir pathway, galactose => alpha-D-glucose-1P	M00632	Pathway modules; Carbohydrate metabolism; Other carbohydrate metabolism	M	M	Cell wall/membrane/envelope biogenesis	COG1087	UDP-glucose 4-epimerase (GalE) (PDB:1A9Y)	1e-154	_	_	_	00011821|gene_cluster:GC_00000061|genome_name:C_MAG2|gene_callers_id:44	ref|WP_114324676.1|	100	336	0	0	1	336	1	336	0	695	UDP-glucose 4-epimerase GalE [Candidatus Colwellia aromaticivorans]	UDP-glucose 4-epimerase GalE [Candidatus Colwellia aromaticivorans]
Colwellia	C_ACC_45	Accessory	45	21.4177	7.3314	2.25998	3.24401	0.0011786	0.00739115	odn	34	_	_	_	_	_	_	_	L	L	Replication, recombination and repair	COG0608	ssDNA-specific exonuclease RecJ, DHH superfamily, may be involved in archaeal DNA replication intiation (RecJ) (PDB:1IR6)	3.2e-89	_	_	_	00080530|gene_cluster:GC_00001693|genome_name:C_MAG2|gene_callers_id:45	ref|WP_114324677.1|	100	322	0	0	1	322	1	322	0	659	DHH family phosphoesterase [Candidatus Colwellia aromaticivorans]	DHH family phosphoesterase [Candidatus Colwellia aromaticivorans]
Colwellia	C_ACC_45	Accessory	45	21.4177	7.3072	2.22663	3.28173	0.00103172	0.00592392	d	44	_	_	_	_	_	_	_	L	L	Replication, recombination and repair	COG0608	ssDNA-specific exonuclease RecJ, DHH superfamily, may be involved in archaeal DNA replication intiation (RecJ) (PDB:1IR6)	3.2e-89	_	_	_	00080530|gene_cluster:GC_00001693|genome_name:C_MAG2|gene_callers_id:45	ref|WP_114324677.1|	100	322	0	0	1	322	1	322	0	659	DHH family phosphoesterase [Candidatus Colwellia aromaticivorans]	DHH family phosphoesterase [Candidatus Colwellia aromaticivorans]
Colwellia	C_ACC_45	Accessory	45	21.4177	7.02254	2.23728	3.13888	0.00169596	0.00994593	od	40	_	_	_	_	_	_	_	L	L	Replication, recombination and repair	COG0608	ssDNA-specific exonuclease RecJ, DHH superfamily, may be involved in archaeal DNA replication intiation (RecJ) (PDB:1IR6)	3.2e-89	_	_	_	00080530|gene_cluster:GC_00001693|genome_name:C_MAG2|gene_callers_id:45	ref|WP_114324677.1|	100	322	0	0	1	322	1	322	0	659	DHH family phosphoesterase [Candidatus Colwellia aromaticivorans]	DHH family phosphoesterase [Candidatus Colwellia aromaticivorans]
Colwellia	C_ACC_45	Accessory	45	21.4177	6.22427	1.75446	3.54769	0.000388624	0.00209456	o	2	_	_	_	_	_	_	_	L	L	Replication, recombination and repair	COG0608	ssDNA-specific exonuclease RecJ, DHH superfamily, may be involved in archaeal DNA replication intiation (RecJ) (PDB:1IR6)	3.2e-89	_	_	_	00080530|gene_cluster:GC_00001693|genome_name:C_MAG2|gene_callers_id:45	ref|WP_114324677.1|	100	322	0	0	1	322	1	322	0	659	DHH family phosphoesterase [Candidatus Colwellia aromaticivorans]	DHH family phosphoesterase [Candidatus Colwellia aromaticivorans]
Colwellia	C_ACC_46	Accessory	46	33.0195	7.60458	1.87394	4.05808	4.95e-05	0.00104507	d	60	K00860	adenylylsulfate kinase [EC:2.7.1.25]	7.8e-102	M00176!!!M00616	Assimilatory sulfate reduction, sulfate => H2S!!!Sulfate-sulfur assimilation	M00176!!!M00616	Pathway modules; Energy metabolism; Sulfur metabolism!!!Signature modules; Module set; Metabolic capacity	P	P	Inorganic ion transport and metabolism	COG0529	Adenylylsulfate kinase or related kinase (CysC) (PDB:2GKS)	5.9e-92	COG0529	Cysteine biosynthesis	5.9e-92	00012416|gene_cluster:GC_00000120|genome_name:C_MAG2|gene_callers_id:46	ref|WP_114324678.1|	100	212	0	0	1	212	1	212	7.35e-156	439	adenylyl-sulfate kinase [Candidatus Colwellia aromaticivorans]	adenylyl-sulfate kinase [Candidatus Colwellia aromaticivorans]
Colwellia	C_ACC_46	Accessory	46	33.0195	7.60052	1.90161	3.99689	6.42e-05	0.00198811	odn	42	K00860	adenylylsulfate kinase [EC:2.7.1.25]	7.8e-102	M00176!!!M00616	Assimilatory sulfate reduction, sulfate => H2S!!!Sulfate-sulfur assimilation	M00176!!!M00616	Pathway modules; Energy metabolism; Sulfur metabolism!!!Signature modules; Module set; Metabolic capacity	P	P	Inorganic ion transport and metabolism	COG0529	Adenylylsulfate kinase or related kinase (CysC) (PDB:2GKS)	5.9e-92	COG0529	Cysteine biosynthesis	5.9e-92	00012416|gene_cluster:GC_00000120|genome_name:C_MAG2|gene_callers_id:46	ref|WP_114324678.1|	100	212	0	0	1	212	1	212	7.35e-156	439	adenylyl-sulfate kinase [Candidatus Colwellia aromaticivorans]	adenylyl-sulfate kinase [Candidatus Colwellia aromaticivorans]
Colwellia	C_ACC_46	Accessory	46	33.0195	7.3903	1.87853	3.93408	8.35e-05	0.0017887	od	56	K00860	adenylylsulfate kinase [EC:2.7.1.25]	7.8e-102	M00176!!!M00616	Assimilatory sulfate reduction, sulfate => H2S!!!Sulfate-sulfur assimilation	M00176!!!M00616	Pathway modules; Energy metabolism; Sulfur metabolism!!!Signature modules; Module set; Metabolic capacity	P	P	Inorganic ion transport and metabolism	COG0529	Adenylylsulfate kinase or related kinase (CysC) (PDB:2GKS)	5.9e-92	COG0529	Cysteine biosynthesis	5.9e-92	00012416|gene_cluster:GC_00000120|genome_name:C_MAG2|gene_callers_id:46	ref|WP_114324678.1|	100	212	0	0	1	212	1	212	7.35e-156	439	adenylyl-sulfate kinase [Candidatus Colwellia aromaticivorans]	adenylyl-sulfate kinase [Candidatus Colwellia aromaticivorans]
Colwellia	C_ACC_46	Accessory	46	33.0195	6.91473	1.62723	4.2494	2.14e-05	0.000394964	o	1	K00860	adenylylsulfate kinase [EC:2.7.1.25]	7.8e-102	M00176!!!M00616	Assimilatory sulfate reduction, sulfate => H2S!!!Sulfate-sulfur assimilation	M00176!!!M00616	Pathway modules; Energy metabolism; Sulfur metabolism!!!Signature modules; Module set; Metabolic capacity	P	P	Inorganic ion transport and metabolism	COG0529	Adenylylsulfate kinase or related kinase (CysC) (PDB:2GKS)	5.9e-92	COG0529	Cysteine biosynthesis	5.9e-92	00012416|gene_cluster:GC_00000120|genome_name:C_MAG2|gene_callers_id:46	ref|WP_114324678.1|	100	212	0	0	1	212	1	212	7.35e-156	439	adenylyl-sulfate kinase [Candidatus Colwellia aromaticivorans]	adenylyl-sulfate kinase [Candidatus Colwellia aromaticivorans]
Colwellia	C_ACC_51	Accessory	51	31.0771	5.21417	1.91969	2.71615	0.00660468	0.0188001	odn	53	K03723	transcription-repair coupling factor (superfamily II helicase) [EC:3.6.4.-]	0	_	_	_	_	L	L!!!K	Replication, recombination and repair!!!Transcription	COG1197	Transcription-repair coupling factor (superfamily II helicase) (Mfd) (PDB:2EYQ)	0	_	_	_	00008288|gene_cluster:GC_00000908|genome_name:C_MAG2|gene_callers_id:51	ref|WP_114324682.1|	100	1192	0	0	1	1192	1	1192	0	2459	transcription-repair coupling factor [Candidatus Colwellia aromaticivorans]	transcription-repair coupling factor [Candidatus Colwellia aromaticivorans]
Colwellia	C_ACC_51	Accessory	51	31.0771	5.12831	1.89576	2.70514	0.0068276	0.017403	d	64	K03723	transcription-repair coupling factor (superfamily II helicase) [EC:3.6.4.-]	0	_	_	_	_	L	L!!!K	Replication, recombination and repair!!!Transcription	COG1197	Transcription-repair coupling factor (superfamily II helicase) (Mfd) (PDB:2EYQ)	0	_	_	_	00008288|gene_cluster:GC_00000908|genome_name:C_MAG2|gene_callers_id:51	ref|WP_114324682.1|	100	1192	0	0	1	1192	1	1192	0	2459	transcription-repair coupling factor [Candidatus Colwellia aromaticivorans]	transcription-repair coupling factor [Candidatus Colwellia aromaticivorans]
Colwellia	C_ACC_51	Accessory	51	31.0771	4.65586	1.88987	2.46358	0.0137556	0.036185	od	64	K03723	transcription-repair coupling factor (superfamily II helicase) [EC:3.6.4.-]	0	_	_	_	_	L	L!!!K	Replication, recombination and repair!!!Transcription	COG1197	Transcription-repair coupling factor (superfamily II helicase) (Mfd) (PDB:2EYQ)	0	_	_	_	00008288|gene_cluster:GC_00000908|genome_name:C_MAG2|gene_callers_id:51	ref|WP_114324682.1|	100	1192	0	0	1	1192	1	1192	0	2459	transcription-repair coupling factor [Candidatus Colwellia aromaticivorans]	transcription-repair coupling factor [Candidatus Colwellia aromaticivorans]
Colwellia	C_ACC_52	Accessory	52	23.113	7.43174	2.35356	3.15766	0.00159043	0.00723802	d	52	K03684	ribonuclease D [EC:3.1.13.5]	7.8e-106	_	_	_	_	J	J	Translation, ribosomal structure and biogenesis	COG0349	Ribonuclease D (Rnd) (PDB:5C0Y) (PUBMED:18821773)	1.4e-152	_	_	_	00021932|gene_cluster:GC_00000921|genome_name:C_MAG2|gene_callers_id:52	ref|WP_114324683.1|	100	389	0	0	1	389	1	389	0	808	ribonuclease D [Candidatus Colwellia aromaticivorans]	ribonuclease D [Candidatus Colwellia aromaticivorans]
Colwellia	C_ACC_52	Accessory	52	23.113	7.42338	2.39047	3.1054	0.0019002	0.00903111	odn	40	K03684	ribonuclease D [EC:3.1.13.5]	7.8e-106	_	_	_	_	J	J	Translation, ribosomal structure and biogenesis	COG0349	Ribonuclease D (Rnd) (PDB:5C0Y) (PUBMED:18821773)	1.4e-152	_	_	_	00021932|gene_cluster:GC_00000921|genome_name:C_MAG2|gene_callers_id:52	ref|WP_114324683.1|	100	389	0	0	1	389	1	389	0	808	ribonuclease D [Candidatus Colwellia aromaticivorans]	ribonuclease D [Candidatus Colwellia aromaticivorans]
Colwellia	C_ACC_52	Accessory	52	23.113	7.20073	2.36775	3.04117	0.00235659	0.0115005	od	46	K03684	ribonuclease D [EC:3.1.13.5]	7.8e-106	_	_	_	_	J	J	Translation, ribosomal structure and biogenesis	COG0349	Ribonuclease D (Rnd) (PDB:5C0Y) (PUBMED:18821773)	1.4e-152	_	_	_	00021932|gene_cluster:GC_00000921|genome_name:C_MAG2|gene_callers_id:52	ref|WP_114324683.1|	100	389	0	0	1	389	1	389	0	808	ribonuclease D [Candidatus Colwellia aromaticivorans]	ribonuclease D [Candidatus Colwellia aromaticivorans]
Colwellia	C_ACC_55	Accessory	55	23.8833	7.50683	2.14178	3.50495	0.000456695	0.00526996	odn	44	K07053	3',5'-nucleoside bisphosphate phosphatase [EC:3.1.3.97]	4.4e-87	_	_	_	_	F	F	Nucleotide transport and metabolism	COG0613	5'-3' exoribonuclease TrpH/YciV (RNase AM), contains PHP domain (YciV) (PDB:3E0F) (PUBMED:25871919)	1.1e-131	_	_	_	00031100|gene_cluster:GC_00000384|genome_name:C_MAG2|gene_callers_id:55	ref|WP_114324686.1|	100	301	0	0	1	301	1	301	0	629	PHP domain-containing protein [Candidatus Colwellia aromaticivorans]	PHP domain-containing protein [Candidatus Colwellia aromaticivorans]
Colwellia	C_ACC_55	Accessory	55	23.8833	7.49499	2.12004	3.5353	0.000407313	0.00392696	d	47	K07053	3',5'-nucleoside bisphosphate phosphatase [EC:3.1.3.97]	4.4e-87	_	_	_	_	F	F	Nucleotide transport and metabolism	COG0613	5'-3' exoribonuclease TrpH/YciV (RNase AM), contains PHP domain (YciV) (PDB:3E0F) (PUBMED:25871919)	1.1e-131	_	_	_	00031100|gene_cluster:GC_00000384|genome_name:C_MAG2|gene_callers_id:55	ref|WP_114324686.1|	100	301	0	0	1	301	1	301	0	629	PHP domain-containing protein [Candidatus Colwellia aromaticivorans]	PHP domain-containing protein [Candidatus Colwellia aromaticivorans]
Colwellia	C_ACC_55	Accessory	55	23.8833	7.22953	2.12688	3.39912	0.000676028	0.00654064	od	42	K07053	3',5'-nucleoside bisphosphate phosphatase [EC:3.1.3.97]	4.4e-87	_	_	_	_	F	F	Nucleotide transport and metabolism	COG0613	5'-3' exoribonuclease TrpH/YciV (RNase AM), contains PHP domain (YciV) (PDB:3E0F) (PUBMED:25871919)	1.1e-131	_	_	_	00031100|gene_cluster:GC_00000384|genome_name:C_MAG2|gene_callers_id:55	ref|WP_114324686.1|	100	301	0	0	1	301	1	301	0	629	PHP domain-containing protein [Candidatus Colwellia aromaticivorans]	PHP domain-containing protein [Candidatus Colwellia aromaticivorans]
Colwellia	C_ACC_56	Accessory	56	30.4412	5.08392	1.74792	2.90855	0.00363106	0.0130237	odn	47	K01657	anthranilate synthase component I [EC:4.1.3.27]	1e-152	M00023	Tryptophan biosynthesis, chorismate => tryptophan	M00023	Pathway modules; Amino acid metabolism; Aromatic amino acid metabolism	E	E!!!H	Amino acid transport and metabolism!!!Coenzyme transport and metabolism	COG0147	Anthranilate/para-aminobenzoate synthases component I (TrpE) (PDB:1I1Q)	3.7e-210	COG0147	Aromatic amino acid biosynthesis	3.7e-210	00029749|gene_cluster:GC_00001053|genome_name:C_MAG2|gene_callers_id:56	ref|WP_114324687.1|	100	556	0	0	1	556	1	556	0	1153	anthranilate synthase component 1 [Candidatus Colwellia aromaticivorans]	anthranilate synthase component 1 [Candidatus Colwellia aromaticivorans]
Colwellia	C_ACC_56	Accessory	56	30.4412	5.01048	1.43399	3.49409	0.000475686	0.0022884	o	2	K01657	anthranilate synthase component I [EC:4.1.3.27]	1e-152	M00023	Tryptophan biosynthesis, chorismate => tryptophan	M00023	Pathway modules; Amino acid metabolism; Aromatic amino acid metabolism	E	E!!!H	Amino acid transport and metabolism!!!Coenzyme transport and metabolism	COG0147	Anthranilate/para-aminobenzoate synthases component I (TrpE) (PDB:1I1Q)	3.7e-210	COG0147	Aromatic amino acid biosynthesis	3.7e-210	00029749|gene_cluster:GC_00001053|genome_name:C_MAG2|gene_callers_id:56	ref|WP_114324687.1|	100	556	0	0	1	556	1	556	0	1153	anthranilate synthase component 1 [Candidatus Colwellia aromaticivorans]	anthranilate synthase component 1 [Candidatus Colwellia aromaticivorans]
Colwellia	C_ACC_56	Accessory	56	30.4412	5.00506	1.72506	2.90139	0.00371516	0.011807	d	58	K01657	anthranilate synthase component I [EC:4.1.3.27]	1e-152	M00023	Tryptophan biosynthesis, chorismate => tryptophan	M00023	Pathway modules; Amino acid metabolism; Aromatic amino acid metabolism	E	E!!!H	Amino acid transport and metabolism!!!Coenzyme transport and metabolism	COG0147	Anthranilate/para-aminobenzoate synthases component I (TrpE) (PDB:1I1Q)	3.7e-210	COG0147	Aromatic amino acid biosynthesis	3.7e-210	00029749|gene_cluster:GC_00001053|genome_name:C_MAG2|gene_callers_id:56	ref|WP_114324687.1|	100	556	0	0	1	556	1	556	0	1153	anthranilate synthase component 1 [Candidatus Colwellia aromaticivorans]	anthranilate synthase component 1 [Candidatus Colwellia aromaticivorans]
Colwellia	C_ACC_56	Accessory	56	30.4412	4.84859	1.72749	2.80674	0.00500463	0.017866	od	54	K01657	anthranilate synthase component I [EC:4.1.3.27]	1e-152	M00023	Tryptophan biosynthesis, chorismate => tryptophan	M00023	Pathway modules; Amino acid metabolism; Aromatic amino acid metabolism	E	E!!!H	Amino acid transport and metabolism!!!Coenzyme transport and metabolism	COG0147	Anthranilate/para-aminobenzoate synthases component I (TrpE) (PDB:1I1Q)	3.7e-210	COG0147	Aromatic amino acid biosynthesis	3.7e-210	00029749|gene_cluster:GC_00001053|genome_name:C_MAG2|gene_callers_id:56	ref|WP_114324687.1|	100	556	0	0	1	556	1	556	0	1153	anthranilate synthase component 1 [Candidatus Colwellia aromaticivorans]	anthranilate synthase component 1 [Candidatus Colwellia aromaticivorans]
Colwellia	C_ACC_57	Accessory	57	26.331	7.82664	2.39111	3.27323	0.00106328	0.00725288	odn	53	_	_	_	_	_	_	_	E	E!!!H	Amino acid transport and metabolism!!!Coenzyme transport and metabolism	COG0512	Anthranilate/para-aminobenzoate synthase component II (glutamine amidotransferase) (PabA) (PDB:1I1Q)	1e-85	COG0512	Aromatic amino acid biosynthesis	1e-85	00064791|gene_cluster:GC_00001286|genome_name:C_MAG2|gene_callers_id:57	ref|WP_114324688.1|	100	204	0	0	1	204	16	219	4.64e-150	425	aminodeoxychorismate/anthranilate synthase component II [Candidatus Colwellia aromaticivorans]	aminodeoxychorismate/anthranilate synthase component II [Candidatus Colwellia aromaticivorans]
Colwellia	C_ACC_57	Accessory	57	26.331	7.80704	2.36188	3.30544	0.000948282	0.00584387	d	58	_	_	_	_	_	_	_	E	E!!!H	Amino acid transport and metabolism!!!Coenzyme transport and metabolism	COG0512	Anthranilate/para-aminobenzoate synthase component II (glutamine amidotransferase) (PabA) (PDB:1I1Q)	1e-85	COG0512	Aromatic amino acid biosynthesis	1e-85	00064791|gene_cluster:GC_00001286|genome_name:C_MAG2|gene_callers_id:57	ref|WP_114324688.1|	100	204	0	0	1	204	16	219	4.64e-150	425	aminodeoxychorismate/anthranilate synthase component II [Candidatus Colwellia aromaticivorans]	aminodeoxychorismate/anthranilate synthase component II [Candidatus Colwellia aromaticivorans]
Colwellia	C_ACC_57	Accessory	57	26.331	7.55716	2.36975	3.18901	0.0014276	0.0092454	od	51	_	_	_	_	_	_	_	E	E!!!H	Amino acid transport and metabolism!!!Coenzyme transport and metabolism	COG0512	Anthranilate/para-aminobenzoate synthase component II (glutamine amidotransferase) (PabA) (PDB:1I1Q)	1e-85	COG0512	Aromatic amino acid biosynthesis	1e-85	00064791|gene_cluster:GC_00001286|genome_name:C_MAG2|gene_callers_id:57	ref|WP_114324688.1|	100	204	0	0	1	204	16	219	4.64e-150	425	aminodeoxychorismate/anthranilate synthase component II [Candidatus Colwellia aromaticivorans]	aminodeoxychorismate/anthranilate synthase component II [Candidatus Colwellia aromaticivorans]
Colwellia	C_ACC_58	Accessory	58	12.0156	6.84487	2.71494	2.52119	0.0116959	0.0289702	odn	18	K00766	anthranilate phosphoribosyltransferase [EC:2.4.2.18]	5.6e-137	M00023	Tryptophan biosynthesis, chorismate => tryptophan	M00023	Pathway modules; Amino acid metabolism; Aromatic amino acid metabolism	E	E	Amino acid transport and metabolism	COG0547	Anthranilate phosphoribosyltransferase, glycosyltransferase domain (TrpD) (PDB:1KGZ)	1.6e-139	COG0547	Aromatic amino acid biosynthesis	1.6e-139	00013094|gene_cluster:GC_00001245|genome_name:C_MAG2|gene_callers_id:58	ref|WP_114324689.1|	100	353	0	0	1	353	1	353	0	714	anthranilate phosphoribosyltransferase [Candidatus Colwellia aromaticivorans]	anthranilate phosphoribosyltransferase [Candidatus Colwellia aromaticivorans]
Colwellia	C_ACC_58	Accessory	58	12.0156	6.74568	2.64319	2.5521	0.0107077	0.0240935	d	33	K00766	anthranilate phosphoribosyltransferase [EC:2.4.2.18]	5.6e-137	M00023	Tryptophan biosynthesis, chorismate => tryptophan	M00023	Pathway modules; Amino acid metabolism; Aromatic amino acid metabolism	E	E	Amino acid transport and metabolism	COG0547	Anthranilate phosphoribosyltransferase, glycosyltransferase domain (TrpD) (PDB:1KGZ)	1.6e-139	COG0547	Aromatic amino acid biosynthesis	1.6e-139	00013094|gene_cluster:GC_00001245|genome_name:C_MAG2|gene_callers_id:58	ref|WP_114324689.1|	100	353	0	0	1	353	1	353	0	714	anthranilate phosphoribosyltransferase [Candidatus Colwellia aromaticivorans]	anthranilate phosphoribosyltransferase [Candidatus Colwellia aromaticivorans]
Colwellia	C_ACC_58	Accessory	58	12.0156	6.62471	2.71008	2.44447	0.0145065	0.0376503	od	21	K00766	anthranilate phosphoribosyltransferase [EC:2.4.2.18]	5.6e-137	M00023	Tryptophan biosynthesis, chorismate => tryptophan	M00023	Pathway modules; Amino acid metabolism; Aromatic amino acid metabolism	E	E	Amino acid transport and metabolism	COG0547	Anthranilate phosphoribosyltransferase, glycosyltransferase domain (TrpD) (PDB:1KGZ)	1.6e-139	COG0547	Aromatic amino acid biosynthesis	1.6e-139	00013094|gene_cluster:GC_00001245|genome_name:C_MAG2|gene_callers_id:58	ref|WP_114324689.1|	100	353	0	0	1	353	1	353	0	714	anthranilate phosphoribosyltransferase [Candidatus Colwellia aromaticivorans]	anthranilate phosphoribosyltransferase [Candidatus Colwellia aromaticivorans]
Colwellia	C_ACC_60	Accessory	60	40.6936	6.81563	1.72616	3.94843	7.87e-05	0.00146083	d	68	K01696	tryptophan synthase beta chain [EC:4.2.1.20]	3.1e-210	M00023	Tryptophan biosynthesis, chorismate => tryptophan	M00023	Pathway modules; Amino acid metabolism; Aromatic amino acid metabolism	E	E	Amino acid transport and metabolism	COG0133	Tryptophan synthase beta chain (TrpB) (PDB:2DH5)	6.4e-215	COG0133	Aromatic amino acid biosynthesis	6.4e-215	00053035|gene_cluster:GC_00001216|genome_name:C_MAG2|gene_callers_id:60	ref|WP_114324691.1|	100	419	0	0	1	419	1	419	0	866	tryptophan synthase subunit beta [Candidatus Colwellia aromaticivorans]	tryptophan synthase subunit beta [Candidatus Colwellia aromaticivorans]
Colwellia	C_ACC_60	Accessory	60	40.6936	5.38396	1.6877	3.19012	0.00142211	0.00796775	odn	58	K01696	tryptophan synthase beta chain [EC:4.2.1.20]	3.1e-210	M00023	Tryptophan biosynthesis, chorismate => tryptophan	M00023	Pathway modules; Amino acid metabolism; Aromatic amino acid metabolism	E	E	Amino acid transport and metabolism	COG0133	Tryptophan synthase beta chain (TrpB) (PDB:2DH5)	6.4e-215	COG0133	Aromatic amino acid biosynthesis	6.4e-215	00053035|gene_cluster:GC_00001216|genome_name:C_MAG2|gene_callers_id:60	ref|WP_114324691.1|	100	419	0	0	1	419	1	419	0	866	tryptophan synthase subunit beta [Candidatus Colwellia aromaticivorans]	tryptophan synthase subunit beta [Candidatus Colwellia aromaticivorans]
Colwellia	C_ACC_60	Accessory	60	40.6936	5.15012	1.66085	3.10089	0.00192943	0.0105331	od	71	K01696	tryptophan synthase beta chain [EC:4.2.1.20]	3.1e-210	M00023	Tryptophan biosynthesis, chorismate => tryptophan	M00023	Pathway modules; Amino acid metabolism; Aromatic amino acid metabolism	E	E	Amino acid transport and metabolism	COG0133	Tryptophan synthase beta chain (TrpB) (PDB:2DH5)	6.4e-215	COG0133	Aromatic amino acid biosynthesis	6.4e-215	00053035|gene_cluster:GC_00001216|genome_name:C_MAG2|gene_callers_id:60	ref|WP_114324691.1|	100	419	0	0	1	419	1	419	0	866	tryptophan synthase subunit beta [Candidatus Colwellia aromaticivorans]	tryptophan synthase subunit beta [Candidatus Colwellia aromaticivorans]
Colwellia	C_ACC_66	Accessory	66	22.6901	6.49605	2.26102	2.87306	0.00406511	0.012377	d	50	K01740	O-acetylhomoserine (thiol)-lyase [EC:2.5.1.49]	1.2e-231	_	_	_	_	E	E	Amino acid transport and metabolism	COG2873	O-acetylhomoserine/O-acetylserine sulfhydrylase, pyridoxal phosphate-dependent (MET17) (PDB:2CTZ)	1.7e-189	COG2873	Methionine biosynthesis	1.7e-189	00001686|gene_cluster:GC_00002689|genome_name:C_MAG2|gene_callers_id:66	ref|WP_114324697.1|	100	425	0	0	18	442	1	425	0	879	bifunctional O-acetylhomoserine aminocarboxypropyltransferase/cysteine synthase [Candidatus Colwellia aromaticivorans]	bifunctional O-acetylhomoserine aminocarboxypropyltransferase/cysteine synthase [Candidatus Colwellia aromaticivorans]
Colwellia	C_ACC_67	Accessory	67	7.18877	6.22174	2.47572	2.5131	0.0119675	0.0294266	odn	12	_	_	_	_	_	_	_	R	R	General function prediction only	COG3975	Predicted metalloprotease, contains C-terminal PDZ domain (PDB:4FGM)	1.1e-239	_	_	_	00045479|gene_cluster:GC_00004728|genome_name:C_MAG2|gene_callers_id:67	ref|WP_114324727.1|	100	589	0	0	24	612	1	589	0	1229	M61 family metallopeptidase [Candidatus Colwellia aromaticivorans]	M61 family metallopeptidase [Candidatus Colwellia aromaticivorans]
Colwellia	C_ACC_67	Accessory	67	7.18877	6.16479	2.46335	2.50261	0.0123281	0.0267965	d	13	_	_	_	_	_	_	_	R	R	General function prediction only	COG3975	Predicted metalloprotease, contains C-terminal PDZ domain (PDB:4FGM)	1.1e-239	_	_	_	00045479|gene_cluster:GC_00004728|genome_name:C_MAG2|gene_callers_id:67	ref|WP_114324727.1|	100	589	0	0	24	612	1	589	0	1229	M61 family metallopeptidase [Candidatus Colwellia aromaticivorans]	M61 family metallopeptidase [Candidatus Colwellia aromaticivorans]
Colwellia	C_ACC_67	Accessory	67	7.18877	5.68088	2.44918	2.3195	0.0203678	0.0486626	od	16	_	_	_	_	_	_	_	R	R	General function prediction only	COG3975	Predicted metalloprotease, contains C-terminal PDZ domain (PDB:4FGM)	1.1e-239	_	_	_	00045479|gene_cluster:GC_00004728|genome_name:C_MAG2|gene_callers_id:67	ref|WP_114324727.1|	100	589	0	0	24	612	1	589	0	1229	M61 family metallopeptidase [Candidatus Colwellia aromaticivorans]	M61 family metallopeptidase [Candidatus Colwellia aromaticivorans]
Colwellia	C_ACC_69	Accessory	69	20.2303	7.54793	2.38665	3.16256	0.00156388	0.00824053	odn	32	K06966	pyrimidine/purine-5'-nucleotide nucleosidase [EC:3.2.2.10 3.2.2.-]	4e-219	_	_	_	_	F	F	Nucleotide transport and metabolism	COG1611	Nucleotide monophosphate nucleosidase PpnN/YdgH, Lonely Guy (LOG) family (PpnN) (PDB:2PMB) (PUBMED:25728768;27941785;31023582;31420341)	1.7e-205	_	_	_	00082433|gene_cluster:GC_00001009|genome_name:C_MAG2|gene_callers_id:69	ref|WP_114324699.1|	100	448	0	0	1	448	1	448	0	929	LOG family protein [Candidatus Colwellia aromaticivorans]	LOG family protein [Candidatus Colwellia aromaticivorans]
Colwellia	C_ACC_69	Accessory	69	20.2303	7.50087	2.36372	3.17333	0.001507	0.0070318	d	39	K06966	pyrimidine/purine-5'-nucleotide nucleosidase [EC:3.2.2.10 3.2.2.-]	4e-219	_	_	_	_	F	F	Nucleotide transport and metabolism	COG1611	Nucleotide monophosphate nucleosidase PpnN/YdgH, Lonely Guy (LOG) family (PpnN) (PDB:2PMB) (PUBMED:25728768;27941785;31023582;31420341)	1.7e-205	_	_	_	00082433|gene_cluster:GC_00001009|genome_name:C_MAG2|gene_callers_id:69	ref|WP_114324699.1|	100	448	0	0	1	448	1	448	0	929	LOG family protein [Candidatus Colwellia aromaticivorans]	LOG family protein [Candidatus Colwellia aromaticivorans]
Colwellia	C_ACC_69	Accessory	69	20.2303	7.19802	2.34758	3.06614	0.0021684	0.0111643	od	46	K06966	pyrimidine/purine-5'-nucleotide nucleosidase [EC:3.2.2.10 3.2.2.-]	4e-219	_	_	_	_	F	F	Nucleotide transport and metabolism	COG1611	Nucleotide monophosphate nucleosidase PpnN/YdgH, Lonely Guy (LOG) family (PpnN) (PDB:2PMB) (PUBMED:25728768;27941785;31023582;31420341)	1.7e-205	_	_	_	00082433|gene_cluster:GC_00001009|genome_name:C_MAG2|gene_callers_id:69	ref|WP_114324699.1|	100	448	0	0	1	448	1	448	0	929	LOG family protein [Candidatus Colwellia aromaticivorans]	LOG family protein [Candidatus Colwellia aromaticivorans]
Colwellia	C_ACC_73	Accessory	73	35.4558	7.95253	2.37	3.35549	0.000792241	0.0053195	d	70	_	_	_	_	_	_	_	S	S	Function unknown	COG2363	Uncharacterized membrane protein YgdD, TMEM256/DUF423 family (YgdD)	2.3e-44	_	_	_	00012311|gene_cluster:GC_00003316|genome_name:C_MAG2|gene_callers_id:73	ref|WP_114324703.1|	100	137	0	0	1	137	1	137	7.08e-91	269	DUF423 domain-containing protein [Candidatus Colwellia aromaticivorans]	DUF423 domain-containing protein [Candidatus Colwellia aromaticivorans]
Colwellia	C_ACC_73	Accessory	73	35.4558	7.94305	2.3935	3.3186	0.000904712	0.00665847	odn	64	_	_	_	_	_	_	_	S	S	Function unknown	COG2363	Uncharacterized membrane protein YgdD, TMEM256/DUF423 family (YgdD)	2.3e-44	_	_	_	00012311|gene_cluster:GC_00003316|genome_name:C_MAG2|gene_callers_id:73	ref|WP_114324703.1|	100	137	0	0	1	137	1	137	7.08e-91	269	DUF423 domain-containing protein [Candidatus Colwellia aromaticivorans]	DUF423 domain-containing protein [Candidatus Colwellia aromaticivorans]
Colwellia	C_ACC_73	Accessory	73	35.4558	7.68848	2.36025	3.25749	0.00112401	0.00821859	od	76	_	_	_	_	_	_	_	S	S	Function unknown	COG2363	Uncharacterized membrane protein YgdD, TMEM256/DUF423 family (YgdD)	2.3e-44	_	_	_	00012311|gene_cluster:GC_00003316|genome_name:C_MAG2|gene_callers_id:73	ref|WP_114324703.1|	100	137	0	0	1	137	1	137	7.08e-91	269	DUF423 domain-containing protein [Candidatus Colwellia aromaticivorans]	DUF423 domain-containing protein [Candidatus Colwellia aromaticivorans]
Colwellia	C_ACC_74	Accessory	74	10.4209	6.72399	2.92202	2.30115	0.0213833	0.0459236	odn	19	K07020	uncharacterized protein	3.4e-71	_	_	_	_	R	R	General function prediction only	COG3571	Predicted hydrolase of the alpha/beta-hydrolase fold	3.2e-72	_	_	_	00024589|gene_cluster:GC_00001135|genome_name:C_MAG2|gene_callers_id:74	ref|WP_114324704.1|	100	223	0	0	1	223	1	223	2.95e-165	464	hypothetical protein [Candidatus Colwellia aromaticivorans]	hypothetical protein [Candidatus Colwellia aromaticivorans]
Colwellia	C_ACC_74	Accessory	74	10.4209	6.5761	2.91163	2.25856	0.0239107	0.0457862	d	20	K07020	uncharacterized protein	3.4e-71	_	_	_	_	R	R	General function prediction only	COG3571	Predicted hydrolase of the alpha/beta-hydrolase fold	3.2e-72	_	_	_	00024589|gene_cluster:GC_00001135|genome_name:C_MAG2|gene_callers_id:74	ref|WP_114324704.1|	100	223	0	0	1	223	1	223	2.95e-165	464	hypothetical protein [Candidatus Colwellia aromaticivorans]	hypothetical protein [Candidatus Colwellia aromaticivorans]
Colwellia	C_ACC_76	Accessory	76	20.7659	7.45259	2.36585	3.15007	0.00163231	0.00730865	d	38	_	_	_	_	_	_	_	S	S	Function unknown	COG5505	Uncharacterized membrane protein YjcL	2.8e-194	_	_	_	00034025|gene_cluster:GC_00001456|genome_name:C_MAG2|gene_callers_id:76	ref|WP_114324706.1|	100	419	0	0	1	419	1	419	0	836	DUF819 family protein [Candidatus Colwellia aromaticivorans]	DUF819 family protein [Candidatus Colwellia aromaticivorans]
Colwellia	C_ACC_76	Accessory	76	20.7659	7.42855	2.38116	3.11972	0.00181025	0.00881517	odn	41	_	_	_	_	_	_	_	S	S	Function unknown	COG5505	Uncharacterized membrane protein YjcL	2.8e-194	_	_	_	00034025|gene_cluster:GC_00001456|genome_name:C_MAG2|gene_callers_id:76	ref|WP_114324706.1|	100	419	0	0	1	419	1	419	0	836	DUF819 family protein [Candidatus Colwellia aromaticivorans]	DUF819 family protein [Candidatus Colwellia aromaticivorans]
Colwellia	C_ACC_76	Accessory	76	20.7659	7.10754	2.35385	3.01953	0.00253163	0.0119136	od	45	_	_	_	_	_	_	_	S	S	Function unknown	COG5505	Uncharacterized membrane protein YjcL	2.8e-194	_	_	_	00034025|gene_cluster:GC_00001456|genome_name:C_MAG2|gene_callers_id:76	ref|WP_114324706.1|	100	419	0	0	1	419	1	419	0	836	DUF819 family protein [Candidatus Colwellia aromaticivorans]	DUF819 family protein [Candidatus Colwellia aromaticivorans]
Colwellia	C_ACC_81	Accessory	81	30.2081	6.4549	1.87299	3.4463	0.000568322	0.00544143	odn	45	K02492	glutamyl-tRNA reductase [EC:1.2.1.70]	3.4e-153	M00846!!!M00121!!!M00926	Siroheme biosynthesis, glutamyl-tRNA => siroheme!!!Heme biosynthesis, plants and bacteria, glutamate => heme!!!Heme biosynthesis, bacteria, glutamyl-tRNA => coproporphyrin III => heme	M00846!!!M00121!!!M00926	Pathway modules; Metabolism of cofactors and vitamins; Cofactor and vitamin metabolism!!!Pathway modules; Metabolism of cofactors and vitamins; Cofactor and vitamin metabolism!!!Pathway modules; Metabolism of cofactors and vitamins; Cofactor and vitamin metabolism	H	H	Coenzyme transport and metabolism	COG0373	Glutamyl-tRNA reductase (HemA) (PDB:2XOE)	3.9e-205	COG0373	Heme biosynthesis	3.9e-205	00002282|gene_cluster:GC_00000595|genome_name:C_MAG2|gene_callers_id:81	ref|WP_114324710.1|	99.763	422	1	0	48	469	1	422	0	868	glutamyl-tRNA reductase [Candidatus Colwellia aromaticivorans]	glutamyl-tRNA reductase [Candidatus Colwellia aromaticivorans]
Colwellia	C_ACC_88	Accessory	88	9.87725	6.69574	2.68543	2.49336	0.012654	0.0273544	d	18	_	_	_	_	_	_	_	_	_	_	_	_	_	_	_	_	00070724|gene_cluster:GC_00031481|genome_name:C_MAG2|gene_callers_id:88	gb|NQY88879.1|	56.757	37	16	0	1	37	15	51	0.37	37.7	hypothetical protein [Colwellia sp.]	hypothetical protein [Colwellia sp.]
Colwellia	C_ACC_88	Accessory	88	9.87725	6.65003	2.73529	2.4312	0.015049	0.0347885	odn	20	_	_	_	_	_	_	_	_	_	_	_	_	_	_	_	_	00070724|gene_cluster:GC_00031481|genome_name:C_MAG2|gene_callers_id:88	gb|NQY88879.1|	56.757	37	16	0	1	37	15	51	0.37	37.7	hypothetical protein [Colwellia sp.]	hypothetical protein [Colwellia sp.]
Colwellia	C_ACC_88	Accessory	88	9.87725	6.44125	2.71347	2.37381	0.0176057	0.0435341	od	18	_	_	_	_	_	_	_	_	_	_	_	_	_	_	_	_	00070724|gene_cluster:GC_00031481|genome_name:C_MAG2|gene_callers_id:88	gb|NQY88879.1|	56.757	37	16	0	1	37	15	51	0.37	37.7	hypothetical protein [Colwellia sp.]	hypothetical protein [Colwellia sp.]
Colwellia	C_ACC_89	Accessory	89	15.8005	6.97708	2.14507	3.25261	0.00114351	0.00734127	odn	23	_	_	_	_	_	_	_	_	_	_	_	_	_	_	_	_	00088520|gene_cluster:GC_00001619|genome_name:C_MAG2|gene_callers_id:89	ref|WP_114324716.1|	100	445	0	0	1	445	1	445	0	917	TIGR03503 family protein [Candidatus Colwellia aromaticivorans]	TIGR03503 family protein [Candidatus Colwellia aromaticivorans]
Colwellia	C_ACC_89	Accessory	89	15.8005	6.86411	2.11004	3.25308	0.00114162	0.00623755	d	35	_	_	_	_	_	_	_	_	_	_	_	_	_	_	_	_	00088520|gene_cluster:GC_00001619|genome_name:C_MAG2|gene_callers_id:89	ref|WP_114324716.1|	100	445	0	0	1	445	1	445	0	917	TIGR03503 family protein [Candidatus Colwellia aromaticivorans]	TIGR03503 family protein [Candidatus Colwellia aromaticivorans]
Colwellia	C_ACC_89	Accessory	89	15.8005	6.70561	2.13499	3.14082	0.00168478	0.00994058	od	28	_	_	_	_	_	_	_	_	_	_	_	_	_	_	_	_	00088520|gene_cluster:GC_00001619|genome_name:C_MAG2|gene_callers_id:89	ref|WP_114324716.1|	100	445	0	0	1	445	1	445	0	917	TIGR03503 family protein [Candidatus Colwellia aromaticivorans]	TIGR03503 family protein [Candidatus Colwellia aromaticivorans]
Colwellia	C_ACC_91	Accessory	91	4.21111	23.07	3.67173	6.28314	3.32e-10	2.3e-08	d	12	_	_	_	_	_	_	_	_	_	_	_	_	_	_	_	_	00085929|gene_cluster:GC_00000009|genome_name:C_MAG2|gene_callers_id:91	ref|WP_114324718.1|	100	165	0	0	1	165	1	165	3.06e-116	335	DUF2919 domain-containing protein [Candidatus Colwellia aromaticivorans]	DUF2919 domain-containing protein [Candidatus Colwellia aromaticivorans]
Colwellia	C_ACC_93	Accessory	93	18.2016	6.72293	2.53263	2.65452	0.00794207	0.0192939	d	36	_	_	_	_	_	_	_	_	_	_	_	_	_	_	_	_	00017906|gene_cluster:GC_00006164|genome_name:C_MAG2|gene_callers_id:93	ref|WP_114324640.1|	100	105	0	0	1	105	1	105	3.78e-72	219	hypothetical protein [Candidatus Colwellia aromaticivorans]	hypothetical protein [Candidatus Colwellia aromaticivorans]
Colwellia	C_ACC_93	Accessory	93	18.2016	6.62285	2.53107	2.61662	0.00888043	0.0233588	odn	34	_	_	_	_	_	_	_	_	_	_	_	_	_	_	_	_	00017906|gene_cluster:GC_00006164|genome_name:C_MAG2|gene_callers_id:93	ref|WP_114324640.1|	100	105	0	0	1	105	1	105	3.78e-72	219	hypothetical protein [Candidatus Colwellia aromaticivorans]	hypothetical protein [Candidatus Colwellia aromaticivorans]
Colwellia	C_ACC_93	Accessory	93	18.2016	6.42747	2.5152	2.55545	0.0106051	0.0300165	od	38	_	_	_	_	_	_	_	_	_	_	_	_	_	_	_	_	00017906|gene_cluster:GC_00006164|genome_name:C_MAG2|gene_callers_id:93	ref|WP_114324640.1|	100	105	0	0	1	105	1	105	3.78e-72	219	hypothetical protein [Candidatus Colwellia aromaticivorans]	hypothetical protein [Candidatus Colwellia aromaticivorans]
Colwellia	C_ACC_94	Accessory	94	10.8574	6.44533	2.40802	2.6766	0.00743724	0.0185228	d	24	_	_	_	_	_	_	_	_	_	_	_	_	_	_	_	_	00079219|gene_cluster:GC_00000761|genome_name:C_MAG2|gene_callers_id:94	ref|WP_114324731.1|	100	227	0	0	1	227	1	227	2.87e-164	462	flagellar brake protein [Candidatus Colwellia aromaticivorans]	flagellar brake protein [Candidatus Colwellia aromaticivorans]
Colwellia	C_ACC_94	Accessory	94	10.8574	6.36468	2.43703	2.61165	0.00901066	0.0235601	odn	6	_	_	_	_	_	_	_	_	_	_	_	_	_	_	_	_	00079219|gene_cluster:GC_00000761|genome_name:C_MAG2|gene_callers_id:94	ref|WP_114324731.1|	100	227	0	0	1	227	1	227	2.87e-164	462	flagellar brake protein [Candidatus Colwellia aromaticivorans]	flagellar brake protein [Candidatus Colwellia aromaticivorans]
Colwellia	C_ACC_94	Accessory	94	10.8574	5.75473	2.35761	2.44092	0.0146498	0.0378364	od	27	_	_	_	_	_	_	_	_	_	_	_	_	_	_	_	_	00079219|gene_cluster:GC_00000761|genome_name:C_MAG2|gene_callers_id:94	ref|WP_114324731.1|	100	227	0	0	1	227	1	227	2.87e-164	462	flagellar brake protein [Candidatus Colwellia aromaticivorans]	flagellar brake protein [Candidatus Colwellia aromaticivorans]
Colwellia	C_ACC_95	Accessory	95	19.9884	7.15753	2.36161	3.03079	0.00243916	0.00917003	d	42	K03601	exodeoxyribonuclease VII large subunit [EC:3.1.11.6]	4.9e-157	_	_	_	_	L	L	Replication, recombination and repair	COG1570	Exonuclease VII, large subunit (XseA)	1.7e-141	_	_	_	00056309|gene_cluster:GC_00001041|genome_name:C_MAG2|gene_callers_id:95	ref|WP_114324732.1|	100	444	0	0	1	444	1	444	0	905	exodeoxyribonuclease VII large subunit [Candidatus Colwellia aromaticivorans]	exodeoxyribonuclease VII large subunit [Candidatus Colwellia aromaticivorans]
Colwellia	C_ACC_95	Accessory	95	19.9884	7.1399	2.39014	2.98723	0.00281515	0.0112227	odn	33	K03601	exodeoxyribonuclease VII large subunit [EC:3.1.11.6]	4.9e-157	_	_	_	_	L	L	Replication, recombination and repair	COG1570	Exonuclease VII, large subunit (XseA)	1.7e-141	_	_	_	00056309|gene_cluster:GC_00001041|genome_name:C_MAG2|gene_callers_id:95	ref|WP_114324732.1|	100	444	0	0	1	444	1	444	0	905	exodeoxyribonuclease VII large subunit [Candidatus Colwellia aromaticivorans]	exodeoxyribonuclease VII large subunit [Candidatus Colwellia aromaticivorans]
Colwellia	C_ACC_95	Accessory	95	19.9884	6.90086	2.35802	2.92655	0.00342742	0.0142984	od	42	K03601	exodeoxyribonuclease VII large subunit [EC:3.1.11.6]	4.9e-157	_	_	_	_	L	L	Replication, recombination and repair	COG1570	Exonuclease VII, large subunit (XseA)	1.7e-141	_	_	_	00056309|gene_cluster:GC_00001041|genome_name:C_MAG2|gene_callers_id:95	ref|WP_114324732.1|	100	444	0	0	1	444	1	444	0	905	exodeoxyribonuclease VII large subunit [Candidatus Colwellia aromaticivorans]	exodeoxyribonuclease VII large subunit [Candidatus Colwellia aromaticivorans]
Colwellia	C_ACC_98	Accessory	98	32.2966	6.14772	2.06743	2.97361	0.00294323	0.0101584	d	60	_	_	_	_	_	_	_	_	_	_	_	_	_	_	_	_	00022772|gene_cluster:GC_00002225|genome_name:C_MAG2|gene_callers_id:98	ref|WP_114324735.1|	100	215	0	0	1	215	1	215	3.54e-153	433	DUF2959 domain-containing protein [Candidatus Colwellia aromaticivorans]	DUF2959 domain-containing protein [Candidatus Colwellia aromaticivorans]
Colwellia	C_ACC_98	Accessory	98	32.2966	3.52641	1.63769	2.15329	0.0312962	0.0498041	o	4	_	_	_	_	_	_	_	_	_	_	_	_	_	_	_	_	00022772|gene_cluster:GC_00002225|genome_name:C_MAG2|gene_callers_id:98	ref|WP_114324735.1|	100	215	0	0	1	215	1	215	3.54e-153	433	DUF2959 domain-containing protein [Candidatus Colwellia aromaticivorans]	DUF2959 domain-containing protein [Candidatus Colwellia aromaticivorans]
Colwellia	C_ACC_99	Accessory	99	32.6844	7.95046	2.3876	3.3299	0.000868785	0.00651713	odn	64	K09022	2-iminobutanoate/2-iminopropanoate deaminase [EC:3.5.99.10]	8.6e-27	_	_	_	_	V	V	Defense mechanisms	COG0251	Enamine deaminase RidA, house cleaning of reactive enamine intermediates, YjgF/YER057c/UK114 family (RidA) (PDB:1J7H) (PUBMED:22094463;32205462)	5.6e-52	COG0251	Pyrimidine degradation	5.6e-52	00069552|gene_cluster:GC_00001330|genome_name:C_MAG2|gene_callers_id:99	ref|WP_114324736.1|	100	116	0	0	1	116	1	116	1.13e-79	239	RidA family protein [Candidatus Colwellia aromaticivorans]	RidA family protein [Candidatus Colwellia aromaticivorans]
Colwellia	C_ACC_99	Accessory	99	32.6844	7.94742	2.36505	3.36036	0.00077842	0.00528411	d	66	K09022	2-iminobutanoate/2-iminopropanoate deaminase [EC:3.5.99.10]	8.6e-27	_	_	_	_	V	V	Defense mechanisms	COG0251	Enamine deaminase RidA, house cleaning of reactive enamine intermediates, YjgF/YER057c/UK114 family (RidA) (PDB:1J7H) (PUBMED:22094463;32205462)	5.6e-52	COG0251	Pyrimidine degradation	5.6e-52	00069552|gene_cluster:GC_00001330|genome_name:C_MAG2|gene_callers_id:99	ref|WP_114324736.1|	100	116	0	0	1	116	1	116	1.13e-79	239	RidA family protein [Candidatus Colwellia aromaticivorans]	RidA family protein [Candidatus Colwellia aromaticivorans]
Colwellia	C_ACC_99	Accessory	99	32.6844	7.71381	2.36394	3.26312	0.00110195	0.00814483	od	67	K09022	2-iminobutanoate/2-iminopropanoate deaminase [EC:3.5.99.10]	8.6e-27	_	_	_	_	V	V	Defense mechanisms	COG0251	Enamine deaminase RidA, house cleaning of reactive enamine intermediates, YjgF/YER057c/UK114 family (RidA) (PDB:1J7H) (PUBMED:22094463;32205462)	5.6e-52	COG0251	Pyrimidine degradation	5.6e-52	00069552|gene_cluster:GC_00001330|genome_name:C_MAG2|gene_callers_id:99	ref|WP_114324736.1|	100	116	0	0	1	116	1	116	1.13e-79	239	RidA family protein [Candidatus Colwellia aromaticivorans]	RidA family protein [Candidatus Colwellia aromaticivorans]
Colwellia	C_ACC_100	Accessory	100	24.9168	6.78097	2.18443	3.10423	0.00190774	0.00903433	odn	47	_	_	_	_	_	_	_	L	L	Replication, recombination and repair	COG0514	Superfamily II DNA helicase RecQ (RecQ) (PDB:1OYW)	0	_	_	_	00073142|gene_cluster:GC_00001124|genome_name:C_MAG2|gene_callers_id:100	ref|WP_114324737.1|	100	678	0	0	1	678	1	678	0	1406	ATP-dependent DNA helicase RecQ [Candidatus Colwellia aromaticivorans]	ATP-dependent DNA helicase RecQ [Candidatus Colwellia aromaticivorans]
Colwellia	C_ACC_100	Accessory	100	24.9168	5.16279	2.14962	2.40172	0.0163181	0.0334168	d	41	_	_	_	_	_	_	_	L	L	Replication, recombination and repair	COG0514	Superfamily II DNA helicase RecQ (RecQ) (PDB:1OYW)	0	_	_	_	00073142|gene_cluster:GC_00001124|genome_name:C_MAG2|gene_callers_id:100	ref|WP_114324737.1|	100	678	0	0	1	678	1	678	0	1406	ATP-dependent DNA helicase RecQ [Candidatus Colwellia aromaticivorans]	ATP-dependent DNA helicase RecQ [Candidatus Colwellia aromaticivorans]
Colwellia	C_ACC_101	Accessory	101	8.42716	6.40635	2.60545	2.45883	0.0139391	0.0326817	odn	17	K15270	S-adenosylmethionine uptake transporter	1e-56	_	_	_	_	G	G!!!E!!!R	Carbohydrate transport and metabolism!!!Amino acid transport and metabolism!!!General function prediction only	COG0697	Permease of the drug/metabolite transporter (DMT) superfamily (RhaT) (PDB:5I20)	1.3e-126	_	_	_	00080259|gene_cluster:GC_00003868|genome_name:C_MAG2|gene_callers_id:101	ref|WP_114324790.1|	99.635	274	1	0	18	291	1	274	0	540	DMT family transporter [Candidatus Colwellia aromaticivorans]	DMT family transporter [Candidatus Colwellia aromaticivorans]
Colwellia	C_ACC_101	Accessory	101	8.42716	6.17488	2.63507	2.34335	0.0191116	0.037908	d	10	K15270	S-adenosylmethionine uptake transporter	1e-56	_	_	_	_	G	G!!!E!!!R	Carbohydrate transport and metabolism!!!Amino acid transport and metabolism!!!General function prediction only	COG0697	Permease of the drug/metabolite transporter (DMT) superfamily (RhaT) (PDB:5I20)	1.3e-126	_	_	_	00080259|gene_cluster:GC_00003868|genome_name:C_MAG2|gene_callers_id:101	ref|WP_114324790.1|	99.635	274	1	0	18	291	1	274	0	540	DMT family transporter [Candidatus Colwellia aromaticivorans]	DMT family transporter [Candidatus Colwellia aromaticivorans]
Colwellia	C_ACC_102	Accessory	102	9.94873	6.95278	2.2468	3.09452	0.0019713	0.00918661	odn	21	_	_	_	_	_	_	_	_	_	_	_	_	_	_	_	_	00043873|gene_cluster:GC_00004291|genome_name:C_MAG2|gene_callers_id:102	ref|WP_114324738.1|	100	283	0	0	1	283	1	283	0	587	hypothetical protein [Candidatus Colwellia aromaticivorans]	hypothetical protein [Candidatus Colwellia aromaticivorans]
Colwellia	C_ACC_102	Accessory	102	9.94873	6.92707	2.26306	3.06093	0.00220653	0.00864527	d	10	_	_	_	_	_	_	_	_	_	_	_	_	_	_	_	_	00043873|gene_cluster:GC_00004291|genome_name:C_MAG2|gene_callers_id:102	ref|WP_114324738.1|	100	283	0	0	1	283	1	283	0	587	hypothetical protein [Candidatus Colwellia aromaticivorans]	hypothetical protein [Candidatus Colwellia aromaticivorans]
Colwellia	C_ACC_102	Accessory	102	9.94873	6.66598	2.25938	2.95036	0.00317407	0.013596	od	17	_	_	_	_	_	_	_	_	_	_	_	_	_	_	_	_	00043873|gene_cluster:GC_00004291|genome_name:C_MAG2|gene_callers_id:102	ref|WP_114324738.1|	100	283	0	0	1	283	1	283	0	587	hypothetical protein [Candidatus Colwellia aromaticivorans]	hypothetical protein [Candidatus Colwellia aromaticivorans]
Colwellia	C_ACC_107	Accessory	107	11.8734	7.04821	2.66617	2.64357	0.00820379	0.0197562	d	25	K02303	uroporphyrin-III C-methyltransferase [EC:2.1.1.107]	3.3e-111	M00846!!!M00924!!!M00925	Siroheme biosynthesis, glutamyl-tRNA => siroheme!!!Cobalamin biosynthesis, anaerobic, uroporphyrinogen III => sirohydrochlorin => cobyrinate a,c-diamide!!!Cobalamin biosynthesis, aerobic, uroporphyrinogen III => precorrin 2 => cobyrinate a,c-diamide	M00846!!!M00924!!!M00925	Pathway modules; Metabolism of cofactors and vitamins; Cofactor and vitamin metabolism!!!Pathway modules; Metabolism of cofactors and vitamins; Cofactor and vitamin metabolism!!!Pathway modules; Metabolism of cofactors and vitamins; Cofactor and vitamin metabolism	H	H	Coenzyme transport and metabolism	COG0007	Uroporphyrinogen-III methylase (siroheme synthase) (CysG) (PDB:1PJQ)	1.6e-156	COG0007	Cobalamine/B12 biosynthesis	1.6e-156	00075690|gene_cluster:GC_00000077|genome_name:C_MAG2|gene_callers_id:107	ref|WP_114324742.1|	100	292	0	0	1	292	1	292	0	602	uroporphyrinogen-III C-methyltransferase [Candidatus Colwellia aromaticivorans]	uroporphyrinogen-III C-methyltransferase [Candidatus Colwellia aromaticivorans]
Colwellia	C_ACC_107	Accessory	107	11.8734	6.94735	2.71867	2.55542	0.0106059	0.0267997	odn	7	K02303	uroporphyrin-III C-methyltransferase [EC:2.1.1.107]	3.3e-111	M00846!!!M00924!!!M00925	Siroheme biosynthesis, glutamyl-tRNA => siroheme!!!Cobalamin biosynthesis, anaerobic, uroporphyrinogen III => sirohydrochlorin => cobyrinate a,c-diamide!!!Cobalamin biosynthesis, aerobic, uroporphyrinogen III => precorrin 2 => cobyrinate a,c-diamide	M00846!!!M00924!!!M00925	Pathway modules; Metabolism of cofactors and vitamins; Cofactor and vitamin metabolism!!!Pathway modules; Metabolism of cofactors and vitamins; Cofactor and vitamin metabolism!!!Pathway modules; Metabolism of cofactors and vitamins; Cofactor and vitamin metabolism	H	H	Coenzyme transport and metabolism	COG0007	Uroporphyrinogen-III methylase (siroheme synthase) (CysG) (PDB:1PJQ)	1.6e-156	COG0007	Cobalamine/B12 biosynthesis	1.6e-156	00075690|gene_cluster:GC_00000077|genome_name:C_MAG2|gene_callers_id:107	ref|WP_114324742.1|	100	292	0	0	1	292	1	292	0	602	uroporphyrinogen-III C-methyltransferase [Candidatus Colwellia aromaticivorans]	uroporphyrinogen-III C-methyltransferase [Candidatus Colwellia aromaticivorans]
Colwellia	C_ACC_107	Accessory	107	11.8734	6.52284	2.67403	2.43933	0.0147145	0.037937	od	30	K02303	uroporphyrin-III C-methyltransferase [EC:2.1.1.107]	3.3e-111	M00846!!!M00924!!!M00925	Siroheme biosynthesis, glutamyl-tRNA => siroheme!!!Cobalamin biosynthesis, anaerobic, uroporphyrinogen III => sirohydrochlorin => cobyrinate a,c-diamide!!!Cobalamin biosynthesis, aerobic, uroporphyrinogen III => precorrin 2 => cobyrinate a,c-diamide	M00846!!!M00924!!!M00925	Pathway modules; Metabolism of cofactors and vitamins; Cofactor and vitamin metabolism!!!Pathway modules; Metabolism of cofactors and vitamins; Cofactor and vitamin metabolism!!!Pathway modules; Metabolism of cofactors and vitamins; Cofactor and vitamin metabolism	H	H	Coenzyme transport and metabolism	COG0007	Uroporphyrinogen-III methylase (siroheme synthase) (CysG) (PDB:1PJQ)	1.6e-156	COG0007	Cobalamine/B12 biosynthesis	1.6e-156	00075690|gene_cluster:GC_00000077|genome_name:C_MAG2|gene_callers_id:107	ref|WP_114324742.1|	100	292	0	0	1	292	1	292	0	602	uroporphyrinogen-III C-methyltransferase [Candidatus Colwellia aromaticivorans]	uroporphyrinogen-III C-methyltransferase [Candidatus Colwellia aromaticivorans]
Colwellia	C_ACC_108	Accessory	108	12.0812	6.85297	2.70495	2.53349	0.0112933	0.0249577	d	23	K22226	Fe-coproporphyrin III synthase	9.5e-140	M00847	Heme biosynthesis, archaea, siroheme => heme	M00847	Pathway modules; Metabolism of cofactors and vitamins; Cofactor and vitamin metabolism	D	D!!!H	Cell cycle control, cell division, chromosome partitioning!!!Coenzyme transport and metabolism	COG0535	Radical SAM superfamily maturase, SkfB/NifB/PqqE family (SkfB) (PDB:6Q2P) (PUBMED:23282011)	4.6e-226	_	_	_	00077274|gene_cluster:GC_00005097|genome_name:C_MAG2|gene_callers_id:108	ref|WP_114324743.1|	100	410	0	0	1	410	1	410	0	862	heme d1 biosynthesis radical SAM protein NirJ [Candidatus Colwellia aromaticivorans]	heme d1 biosynthesis radical SAM protein NirJ [Candidatus Colwellia aromaticivorans]
Colwellia	C_ACC_108	Accessory	108	12.0812	6.64618	2.77571	2.39441	0.016647	0.0376237	odn	3	K22226	Fe-coproporphyrin III synthase	9.5e-140	M00847	Heme biosynthesis, archaea, siroheme => heme	M00847	Pathway modules; Metabolism of cofactors and vitamins; Cofactor and vitamin metabolism	D	D!!!H	Cell cycle control, cell division, chromosome partitioning!!!Coenzyme transport and metabolism	COG0535	Radical SAM superfamily maturase, SkfB/NifB/PqqE family (SkfB) (PDB:6Q2P) (PUBMED:23282011)	4.6e-226	_	_	_	00077274|gene_cluster:GC_00005097|genome_name:C_MAG2|gene_callers_id:108	ref|WP_114324743.1|	100	410	0	0	1	410	1	410	0	862	heme d1 biosynthesis radical SAM protein NirJ [Candidatus Colwellia aromaticivorans]	heme d1 biosynthesis radical SAM protein NirJ [Candidatus Colwellia aromaticivorans]
Colwellia	C_ACC_109	Accessory	109	18.086	20.5417	2.61495	7.85548	3.98e-15	2.41e-13	od	48	K22225	siroheme decarboxylase [EC:4.1.1.111]	5.6e-42	M00847	Heme biosynthesis, archaea, siroheme => heme	M00847	Pathway modules; Metabolism of cofactors and vitamins; Cofactor and vitamin metabolism	K	K	Transcription	COG1522	DNA-binding transcriptional regulator, Lrp family (Lrp) (PDB:1I1G)	7.6e-88	_	_	_	00065649|gene_cluster:GC_00005114|genome_name:C_MAG2|gene_callers_id:109	ref|WP_114324744.1|	100	183	0	0	1	183	1	183	1.8e-134	383	Lrp/AsnC family transcriptional regulator [Candidatus Colwellia aromaticivorans]	Lrp/AsnC family transcriptional regulator [Candidatus Colwellia aromaticivorans]
Colwellia	C_ACC_109	Accessory	109	18.086	20.326	2.69418	7.54438	4.54e-14	4.66e-12	d	26	K22225	siroheme decarboxylase [EC:4.1.1.111]	5.6e-42	M00847	Heme biosynthesis, archaea, siroheme => heme	M00847	Pathway modules; Metabolism of cofactors and vitamins; Cofactor and vitamin metabolism	K	K	Transcription	COG1522	DNA-binding transcriptional regulator, Lrp family (Lrp) (PDB:1I1G)	7.6e-88	_	_	_	00065649|gene_cluster:GC_00005114|genome_name:C_MAG2|gene_callers_id:109	ref|WP_114324744.1|	100	183	0	0	1	183	1	183	1.8e-134	383	Lrp/AsnC family transcriptional regulator [Candidatus Colwellia aromaticivorans]	Lrp/AsnC family transcriptional regulator [Candidatus Colwellia aromaticivorans]
Colwellia	C_ACC_109	Accessory	109	18.086	20.1603	2.71392	7.42847	1.1e-13	2.63e-11	odn	26	K22225	siroheme decarboxylase [EC:4.1.1.111]	5.6e-42	M00847	Heme biosynthesis, archaea, siroheme => heme	M00847	Pathway modules; Metabolism of cofactors and vitamins; Cofactor and vitamin metabolism	K	K	Transcription	COG1522	DNA-binding transcriptional regulator, Lrp family (Lrp) (PDB:1I1G)	7.6e-88	_	_	_	00065649|gene_cluster:GC_00005114|genome_name:C_MAG2|gene_callers_id:109	ref|WP_114324744.1|	100	183	0	0	1	183	1	183	1.8e-134	383	Lrp/AsnC family transcriptional regulator [Candidatus Colwellia aromaticivorans]	Lrp/AsnC family transcriptional regulator [Candidatus Colwellia aromaticivorans]
Colwellia	C_ACC_110	Accessory	110	21.5876	23.873	2.60179	9.17561	4.49e-20	6.21e-17	d	48	K22225	siroheme decarboxylase [EC:4.1.1.111]	1.3e-52	M00847	Heme biosynthesis, archaea, siroheme => heme	M00847	Pathway modules; Metabolism of cofactors and vitamins; Cofactor and vitamin metabolism	K	K	Transcription	COG1522	DNA-binding transcriptional regulator, Lrp family (Lrp) (PDB:1I1G)	8.6e-75	_	_	_	00041730|gene_cluster:GC_00005100|genome_name:C_MAG2|gene_callers_id:110	ref|WP_114324745.1|	100	163	0	0	1	163	1	163	3.73e-117	337	Lrp/AsnC family transcriptional regulator [Candidatus Colwellia aromaticivorans]	Lrp/AsnC family transcriptional regulator [Candidatus Colwellia aromaticivorans]
Colwellia	C_ACC_110	Accessory	110	21.5876	7.81644	2.75911	2.83296	0.00461198	0.0148633	odn	26	K22225	siroheme decarboxylase [EC:4.1.1.111]	1.3e-52	M00847	Heme biosynthesis, archaea, siroheme => heme	M00847	Pathway modules; Metabolism of cofactors and vitamins; Cofactor and vitamin metabolism	K	K	Transcription	COG1522	DNA-binding transcriptional regulator, Lrp family (Lrp) (PDB:1I1G)	8.6e-75	_	_	_	00041730|gene_cluster:GC_00005100|genome_name:C_MAG2|gene_callers_id:110	ref|WP_114324745.1|	100	163	0	0	1	163	1	163	3.73e-117	337	Lrp/AsnC family transcriptional regulator [Candidatus Colwellia aromaticivorans]	Lrp/AsnC family transcriptional regulator [Candidatus Colwellia aromaticivorans]
Colwellia	C_ACC_110	Accessory	110	21.5876	7.6235	2.74329	2.77896	0.00545332	0.0188715	od	48	K22225	siroheme decarboxylase [EC:4.1.1.111]	1.3e-52	M00847	Heme biosynthesis, archaea, siroheme => heme	M00847	Pathway modules; Metabolism of cofactors and vitamins; Cofactor and vitamin metabolism	K	K	Transcription	COG1522	DNA-binding transcriptional regulator, Lrp family (Lrp) (PDB:1I1G)	8.6e-75	_	_	_	00041730|gene_cluster:GC_00005100|genome_name:C_MAG2|gene_callers_id:110	ref|WP_114324745.1|	100	163	0	0	1	163	1	163	3.73e-117	337	Lrp/AsnC family transcriptional regulator [Candidatus Colwellia aromaticivorans]	Lrp/AsnC family transcriptional regulator [Candidatus Colwellia aromaticivorans]
Colwellia	C_ACC_116	Accessory	116	19.559	7.43902	2.47868	3.0012	0.00268918	0.00970137	d	49	_	_	_	_	_	_	_	T	T	Signal transduction mechanisms	COG2703	Hemerythrin (PDB:1A7D)	3.9e-71	_	_	_	00062406|gene_cluster:GC_00002897|genome_name:C_MAG2|gene_callers_id:116	ref|WP_114324751.1|	100	188	0	0	1	188	1	188	4.61e-135	385	bacteriohemerythrin [Candidatus Colwellia aromaticivorans]	bacteriohemerythrin [Candidatus Colwellia aromaticivorans]
Colwellia	C_ACC_116	Accessory	116	19.559	7.40434	2.53765	2.91779	0.00352521	0.012838	odn	32	_	_	_	_	_	_	_	T	T	Signal transduction mechanisms	COG2703	Hemerythrin (PDB:1A7D)	3.9e-71	_	_	_	00062406|gene_cluster:GC_00002897|genome_name:C_MAG2|gene_callers_id:116	ref|WP_114324751.1|	100	188	0	0	1	188	1	188	4.61e-135	385	bacteriohemerythrin [Candidatus Colwellia aromaticivorans]	bacteriohemerythrin [Candidatus Colwellia aromaticivorans]
Colwellia	C_ACC_116	Accessory	116	19.559	7.17657	2.52703	2.83992	0.00451242	0.0170206	od	36	_	_	_	_	_	_	_	T	T	Signal transduction mechanisms	COG2703	Hemerythrin (PDB:1A7D)	3.9e-71	_	_	_	00062406|gene_cluster:GC_00002897|genome_name:C_MAG2|gene_callers_id:116	ref|WP_114324751.1|	100	188	0	0	1	188	1	188	4.61e-135	385	bacteriohemerythrin [Candidatus Colwellia aromaticivorans]	bacteriohemerythrin [Candidatus Colwellia aromaticivorans]
Colwellia	C_ACC_117	Accessory	117	12.0407	7.07518	2.17569	3.25192	0.00114627	0.00376945	o	2	K15864	nitrite reductase (NO-forming) / hydroxylamine reductase [EC:1.7.2.1 1.7.99.1]	3.9e-212	M00529	Denitrification, nitrate => nitrogen	M00529	Pathway modules; Energy metabolism; Nitrogen metabolism	C	C	Energy production and conversion	COG2010	Cytochrome c, mono- and diheme variants (CccA) (PDB:1A2S)	3.1E-312	_	_	_	00078482|gene_cluster:GC_00003013|genome_name:C_MAG2|gene_callers_id:117	ref|WP_114324752.1|	100	543	0	0	1	543	1	543	0	1131	c-type cytochrome [Candidatus Colwellia aromaticivorans]	c-type cytochrome [Candidatus Colwellia aromaticivorans]
Colwellia	C_ACC_117	Accessory	117	12.0407	6.97634	2.36977	2.94389	0.00324119	0.0107663	d	21	K15864	nitrite reductase (NO-forming) / hydroxylamine reductase [EC:1.7.2.1 1.7.99.1]	3.9e-212	M00529	Denitrification, nitrate => nitrogen	M00529	Pathway modules; Energy metabolism; Nitrogen metabolism	C	C	Energy production and conversion	COG2010	Cytochrome c, mono- and diheme variants (CccA) (PDB:1A2S)	3.1E-312	_	_	_	00078482|gene_cluster:GC_00003013|genome_name:C_MAG2|gene_callers_id:117	ref|WP_114324752.1|	100	543	0	0	1	543	1	543	0	1131	c-type cytochrome [Candidatus Colwellia aromaticivorans]	c-type cytochrome [Candidatus Colwellia aromaticivorans]
Colwellia	C_ACC_117	Accessory	117	12.0407	6.72205	2.39614	2.80537	0.00502595	0.017866	od	19	K15864	nitrite reductase (NO-forming) / hydroxylamine reductase [EC:1.7.2.1 1.7.99.1]	3.9e-212	M00529	Denitrification, nitrate => nitrogen	M00529	Pathway modules; Energy metabolism; Nitrogen metabolism	C	C	Energy production and conversion	COG2010	Cytochrome c, mono- and diheme variants (CccA) (PDB:1A2S)	3.1E-312	_	_	_	00078482|gene_cluster:GC_00003013|genome_name:C_MAG2|gene_callers_id:117	ref|WP_114324752.1|	100	543	0	0	1	543	1	543	0	1131	c-type cytochrome [Candidatus Colwellia aromaticivorans]	c-type cytochrome [Candidatus Colwellia aromaticivorans]
Colwellia	C_ACC_117	Accessory	117	12.0407	6.7053	2.37828	2.81939	0.00481151	0.0151359	odn	35	K15864	nitrite reductase (NO-forming) / hydroxylamine reductase [EC:1.7.2.1 1.7.99.1]	3.9e-212	M00529	Denitrification, nitrate => nitrogen	M00529	Pathway modules; Energy metabolism; Nitrogen metabolism	C	C	Energy production and conversion	COG2010	Cytochrome c, mono- and diheme variants (CccA) (PDB:1A2S)	3.1E-312	_	_	_	00078482|gene_cluster:GC_00003013|genome_name:C_MAG2|gene_callers_id:117	ref|WP_114324752.1|	100	543	0	0	1	543	1	543	0	1131	c-type cytochrome [Candidatus Colwellia aromaticivorans]	c-type cytochrome [Candidatus Colwellia aromaticivorans]
Colwellia	C_ACC_118	Accessory	118	7.63233	6.21754	2.59583	2.3952	0.0166112	0.0375941	odn	19	_	_	_	_	_	_	_	C	C	Energy production and conversion	COG3005	Tetraheme cytochrome c subunit NapC of nitrate or TMAO reductase (NapC)	2.6e-307	_	_	_	00028718|gene_cluster:GC_00000035|genome_name:C_MAG2|gene_callers_id:118	ref|WP_114324753.1|	100	595	0	0	1	595	1	595	0	1241	NapC/NirT family cytochrome c [Candidatus Colwellia aromaticivorans]	NapC/NirT family cytochrome c [Candidatus Colwellia aromaticivorans]
Colwellia	C_ACC_118	Accessory	118	7.63233	6.05137	2.62042	2.30931	0.0209264	0.0407483	d	6	_	_	_	_	_	_	_	C	C	Energy production and conversion	COG3005	Tetraheme cytochrome c subunit NapC of nitrate or TMAO reductase (NapC)	2.6e-307	_	_	_	00028718|gene_cluster:GC_00000035|genome_name:C_MAG2|gene_callers_id:118	ref|WP_114324753.1|	100	595	0	0	1	595	1	595	0	1241	NapC/NirT family cytochrome c [Candidatus Colwellia aromaticivorans]	NapC/NirT family cytochrome c [Candidatus Colwellia aromaticivorans]
Colwellia	C_ACC_122	Accessory	122	19.4056	7.19671	2.25008	3.19842	0.00138183	0.00675535	d	40	K14058	tRNA 2-thiocytidine biosynthesis protein TtcA	1.5e-143	_	_	_	_	J	J	Translation, ribosomal structure and biogenesis	COG0037	tRNA(Ile)-lysidine synthase TilS/MesJ (TilS) (PDB:1NI5) (PUBMED:21435031)	1.1e-133	COG0037	tRNA modification	1.1e-133	00061572|gene_cluster:GC_00001593|genome_name:C_MAG2|gene_callers_id:122	ref|WP_114324756.1|	100	297	0	0	1	297	1	297	0	615	tRNA 2-thiocytidine(32) synthetase TtcA [Candidatus Colwellia aromaticivorans]	tRNA 2-thiocytidine(32) synthetase TtcA [Candidatus Colwellia aromaticivorans]
Colwellia	C_ACC_122	Accessory	122	19.4056	7.18959	2.27477	3.16058	0.00157454	0.0082585	odn	17	K14058	tRNA 2-thiocytidine biosynthesis protein TtcA	1.5e-143	_	_	_	_	J	J	Translation, ribosomal structure and biogenesis	COG0037	tRNA(Ile)-lysidine synthase TilS/MesJ (TilS) (PDB:1NI5) (PUBMED:21435031)	1.1e-133	COG0037	tRNA modification	1.1e-133	00061572|gene_cluster:GC_00001593|genome_name:C_MAG2|gene_callers_id:122	ref|WP_114324756.1|	100	297	0	0	1	297	1	297	0	615	tRNA 2-thiocytidine(32) synthetase TtcA [Candidatus Colwellia aromaticivorans]	tRNA 2-thiocytidine(32) synthetase TtcA [Candidatus Colwellia aromaticivorans]
Colwellia	C_ACC_122	Accessory	122	19.4056	6.72695	2.18328	3.08113	0.00206217	0.0108852	od	47	K14058	tRNA 2-thiocytidine biosynthesis protein TtcA	1.5e-143	_	_	_	_	J	J	Translation, ribosomal structure and biogenesis	COG0037	tRNA(Ile)-lysidine synthase TilS/MesJ (TilS) (PDB:1NI5) (PUBMED:21435031)	1.1e-133	COG0037	tRNA modification	1.1e-133	00061572|gene_cluster:GC_00001593|genome_name:C_MAG2|gene_callers_id:122	ref|WP_114324756.1|	100	297	0	0	1	297	1	297	0	615	tRNA 2-thiocytidine(32) synthetase TtcA [Candidatus Colwellia aromaticivorans]	tRNA 2-thiocytidine(32) synthetase TtcA [Candidatus Colwellia aromaticivorans]
Colwellia	C_ACC_122	Accessory	122	19.4056	6.29252	1.93488	3.25214	0.00114538	0.00376945	o	1	K14058	tRNA 2-thiocytidine biosynthesis protein TtcA	1.5e-143	_	_	_	_	J	J	Translation, ribosomal structure and biogenesis	COG0037	tRNA(Ile)-lysidine synthase TilS/MesJ (TilS) (PDB:1NI5) (PUBMED:21435031)	1.1e-133	COG0037	tRNA modification	1.1e-133	00061572|gene_cluster:GC_00001593|genome_name:C_MAG2|gene_callers_id:122	ref|WP_114324756.1|	100	297	0	0	1	297	1	297	0	615	tRNA 2-thiocytidine(32) synthetase TtcA [Candidatus Colwellia aromaticivorans]	tRNA 2-thiocytidine(32) synthetase TtcA [Candidatus Colwellia aromaticivorans]
Colwellia	C_ACC_127	Accessory	127	14.6412	6.45427	2.28084	2.82977	0.00465813	0.0149026	odn	26	K03587	cell division protein FtsI (penicillin-binding protein 3) [EC:3.4.16.4]	4.9e-196	_	_	_	_	D	D!!!M	Cell cycle control, cell division, chromosome partitioning!!!Cell wall/membrane/envelope biogenesis	COG0768	Cell division protein FtsI, peptidoglycan transpeptidase (Penicillin-binding protein 2) (FtsI) (PDB:6HZQ)	4.3e-265	_	_	_	00047061|gene_cluster:GC_00000819|genome_name:C_MAG2|gene_callers_id:127	ref|WP_114324760.1|	100	596	0	0	1	596	1	596	0	1218	peptidoglycan glycosyltransferase FtsI [Candidatus Colwellia aromaticivorans]	peptidoglycan glycosyltransferase FtsI [Candidatus Colwellia aromaticivorans]
Colwellia	C_ACC_128	Accessory	128	15.1629	6.17709	2.16722	2.85024	0.00436858	0.0129675	d	28	K01928	UDP-N-acetylmuramoyl-L-alanyl-D-glutamate--2,6-diaminopimelate ligase [EC:6.3.2.13]	5.8e-167	_	_	_	_	M	M	Cell wall/membrane/envelope biogenesis	COG0769	UDP-N-acetylmuramyl tripeptide synthase (MurE) (PDB:1E8C)	2e-165	COG0769	Mureine biosynthesis	2e-165	00020783|gene_cluster:GC_00004357|genome_name:C_MAG2|gene_callers_id:128	ref|WP_114324761.1|	100	524	0	0	1	524	1	524	0	1085	UDP-N-acetylmuramoyl-L-alanyl-D-glutamate--2,6-diaminopimelate ligase [Candidatus Colwellia aromaticivorans]	UDP-N-acetylmuramoyl-L-alanyl-D-glutamate--2,6-diaminopimelate ligase [Candidatus Colwellia aromaticivorans]
Colwellia	C_ACC_129	Accessory	129	15.3155	6.03854	2.37235	2.54538	0.0109158	0.0243384	d	29	K01929	UDP-N-acetylmuramoyl-tripeptide--D-alanyl-D-alanine ligase [EC:6.3.2.10]	5.1e-149	_	_	_	_	M	M	Cell wall/membrane/envelope biogenesis	COG0770	UDP-N-acetylmuramyl pentapeptide synthase (MurF) (PDB:4CVK)	5e-174	COG0770	Mureine biosynthesis	5e-174	00004776|gene_cluster:GC_00000850|genome_name:C_MAG2|gene_callers_id:129	ref|WP_114324762.1|	100	501	0	0	1	501	1	501	0	1030	UDP-N-acetylmuramoyl-tripeptide--D-alanyl-D-alanine ligase [Candidatus Colwellia aromaticivorans]	UDP-N-acetylmuramoyl-tripeptide--D-alanyl-D-alanine ligase [Candidatus Colwellia aromaticivorans]
Colwellia	C_ACC_129	Accessory	129	15.3155	4.65097	2.04592	2.27328	0.0230091	0.0381322	o	1	K01929	UDP-N-acetylmuramoyl-tripeptide--D-alanyl-D-alanine ligase [EC:6.3.2.10]	5.1e-149	_	_	_	_	M	M	Cell wall/membrane/envelope biogenesis	COG0770	UDP-N-acetylmuramyl pentapeptide synthase (MurF) (PDB:4CVK)	5e-174	COG0770	Mureine biosynthesis	5e-174	00004776|gene_cluster:GC_00000850|genome_name:C_MAG2|gene_callers_id:129	ref|WP_114324762.1|	100	501	0	0	1	501	1	501	0	1030	UDP-N-acetylmuramoyl-tripeptide--D-alanyl-D-alanine ligase [Candidatus Colwellia aromaticivorans]	UDP-N-acetylmuramoyl-tripeptide--D-alanyl-D-alanine ligase [Candidatus Colwellia aromaticivorans]
Colwellia	C_ACC_130	Accessory	130	23.3689	6.62088	2.41033	2.74687	0.00601666	0.0159617	d	48	K01000	phospho-N-acetylmuramoyl-pentapeptide-transferase [EC:2.7.8.13]	2e-134	_	_	_	_	M	M	Cell wall/membrane/envelope biogenesis	COG0472	UDP-N-acetylmuramyl pentapeptide phosphotransferase/UDP-N-acetylglucosamine-1-phosphate transferase (Rfe) (PDB:4J72)	6.3e-179	COG0472	Mureine biosynthesis	6.3e-179	00059184|gene_cluster:GC_00000137|genome_name:C_MAG2|gene_callers_id:130	ref|WP_114324763.1|	100	359	0	0	1	359	1	359	0	716	phospho-N-acetylmuramoyl-pentapeptide-transferase [Candidatus Colwellia aromaticivorans]	phospho-N-acetylmuramoyl-pentapeptide-transferase [Candidatus Colwellia aromaticivorans]
Colwellia	C_ACC_131	Accessory	131	14.0581	6.30898	2.41387	2.61364	0.00895833	0.0234933	odn	26	K01925	UDP-N-acetylmuramoylalanine--D-glutamate ligase [EC:6.3.2.9]	4.4e-137	_	_	_	_	M	M	Cell wall/membrane/envelope biogenesis	COG0771	UDP-N-acetylmuramoylalanine-D-glutamate ligase (MurD) (PDB:1E0D)	2.9e-155	COG0771	Mureine biosynthesis	2.9e-155	00065627|gene_cluster:GC_00003870|genome_name:C_MAG2|gene_callers_id:131	ref|WP_114324764.1|	100	477	0	0	1	477	1	477	0	975	UDP-N-acetylmuramoyl-L-alanine--D-glutamate ligase [Candidatus Colwellia aromaticivorans]	UDP-N-acetylmuramoyl-L-alanine--D-glutamate ligase [Candidatus Colwellia aromaticivorans]
Colwellia	C_ACC_131	Accessory	131	14.0581	6.30184	2.32056	2.71565	0.00661458	0.0212857	od	35	K01925	UDP-N-acetylmuramoylalanine--D-glutamate ligase [EC:6.3.2.9]	4.4e-137	_	_	_	_	M	M	Cell wall/membrane/envelope biogenesis	COG0771	UDP-N-acetylmuramoylalanine-D-glutamate ligase (MurD) (PDB:1E0D)	2.9e-155	COG0771	Mureine biosynthesis	2.9e-155	00065627|gene_cluster:GC_00003870|genome_name:C_MAG2|gene_callers_id:131	ref|WP_114324764.1|	100	477	0	0	1	477	1	477	0	975	UDP-N-acetylmuramoyl-L-alanine--D-glutamate ligase [Candidatus Colwellia aromaticivorans]	UDP-N-acetylmuramoyl-L-alanine--D-glutamate ligase [Candidatus Colwellia aromaticivorans]
Colwellia	C_ACC_131	Accessory	131	14.0581	6.29962	2.41987	2.60329	0.00923335	0.0215965	d	21	K01925	UDP-N-acetylmuramoylalanine--D-glutamate ligase [EC:6.3.2.9]	4.4e-137	_	_	_	_	M	M	Cell wall/membrane/envelope biogenesis	COG0771	UDP-N-acetylmuramoylalanine-D-glutamate ligase (MurD) (PDB:1E0D)	2.9e-155	COG0771	Mureine biosynthesis	2.9e-155	00065627|gene_cluster:GC_00003870|genome_name:C_MAG2|gene_callers_id:131	ref|WP_114324764.1|	100	477	0	0	1	477	1	477	0	975	UDP-N-acetylmuramoyl-L-alanine--D-glutamate ligase [Candidatus Colwellia aromaticivorans]	UDP-N-acetylmuramoyl-L-alanine--D-glutamate ligase [Candidatus Colwellia aromaticivorans]
Colwellia	C_ACC_141	Accessory	141	26.8826	7.50374	2.00777	3.73735	0.000185971	0.00244789	d	50	_	_	_	_	_	_	_	M	M	Cell wall/membrane/envelope biogenesis	COG0739	Murein DD-endopeptidase MepM and murein hydrolase activator NlpD, contains LysM domain (NlpD) (PDB:2GU1)	1.4e-113	_	_	_	00004343|gene_cluster:GC_00000866|genome_name:C_MAG2|gene_callers_id:141	ref|WP_114324772.1|	100	311	0	0	1	311	1	311	0	637	M23 family metallopeptidase [Candidatus Colwellia aromaticivorans]	M23 family metallopeptidase [Candidatus Colwellia aromaticivorans]
Colwellia	C_ACC_141	Accessory	141	26.8826	7.47795	2.02558	3.69176	0.000222707	0.00364795	odn	47	_	_	_	_	_	_	_	M	M	Cell wall/membrane/envelope biogenesis	COG0739	Murein DD-endopeptidase MepM and murein hydrolase activator NlpD, contains LysM domain (NlpD) (PDB:2GU1)	1.4e-113	_	_	_	00004343|gene_cluster:GC_00000866|genome_name:C_MAG2|gene_callers_id:141	ref|WP_114324772.1|	100	311	0	0	1	311	1	311	0	637	M23 family metallopeptidase [Candidatus Colwellia aromaticivorans]	M23 family metallopeptidase [Candidatus Colwellia aromaticivorans]
Colwellia	C_ACC_141	Accessory	141	26.8826	7.22348	2.0033	3.6058	0.000311194	0.00408912	od	52	_	_	_	_	_	_	_	M	M	Cell wall/membrane/envelope biogenesis	COG0739	Murein DD-endopeptidase MepM and murein hydrolase activator NlpD, contains LysM domain (NlpD) (PDB:2GU1)	1.4e-113	_	_	_	00004343|gene_cluster:GC_00000866|genome_name:C_MAG2|gene_callers_id:141	ref|WP_114324772.1|	100	311	0	0	1	311	1	311	0	637	M23 family metallopeptidase [Candidatus Colwellia aromaticivorans]	M23 family metallopeptidase [Candidatus Colwellia aromaticivorans]
Colwellia	C_ACC_141	Accessory	141	26.8826	6.86061	1.78791	3.83721	0.000124439	0.00107866	o	4	_	_	_	_	_	_	_	M	M	Cell wall/membrane/envelope biogenesis	COG0739	Murein DD-endopeptidase MepM and murein hydrolase activator NlpD, contains LysM domain (NlpD) (PDB:2GU1)	1.4e-113	_	_	_	00004343|gene_cluster:GC_00000866|genome_name:C_MAG2|gene_callers_id:141	ref|WP_114324772.1|	100	311	0	0	1	311	1	311	0	637	M23 family metallopeptidase [Candidatus Colwellia aromaticivorans]	M23 family metallopeptidase [Candidatus Colwellia aromaticivorans]
Colwellia	C_ACC_144	Accessory	144	33.1461	5.23285	2.30878	2.2665	0.0234206	0.0448968	d	70	K09862	uncharacterized protein	8.2e-24	_	_	_	_	L	L	Replication, recombination and repair	COG3024	Endogenous inhibitor of DNA gyrase, YacG/DUF329 family (YacG) (PDB:1LV3) (PUBMED:18586829)	4e-30	_	_	_	00057062|gene_cluster:GC_00000463|genome_name:C_MAG2|gene_callers_id:144	ref|WP_114324775.1|	100	78	0	0	1	78	1	78	9.97e-50	160	DNA gyrase inhibitor YacG [Candidatus Colwellia aromaticivorans]	DNA gyrase inhibitor YacG [Candidatus Colwellia aromaticivorans]
Colwellia	C_ACC_146	Accessory	146	11.1962	6.44444	2.57064	2.50694	0.0121783	0.0298006	odn	19	K00859	dephospho-CoA kinase [EC:2.7.1.24]	7.3e-71	M00120	Coenzyme A biosynthesis, pantothenate => CoA	M00120	Pathway modules; Metabolism of cofactors and vitamins; Cofactor and vitamin metabolism	H	H	Coenzyme transport and metabolism	COG0237	Dephospho-CoA kinase (CoaE) (PDB:1JJV)	7e-61	COG0237	Pantothenate/CoA biosynthesis	7e-61	00014358|gene_cluster:GC_00001271|genome_name:C_MAG2|gene_callers_id:146	ref|WP_114324797.1|	100	203	0	0	9	211	1	203	6.13e-145	411	dephospho-CoA kinase [Candidatus Colwellia aromaticivorans]	dephospho-CoA kinase [Candidatus Colwellia aromaticivorans]
Colwellia	C_ACC_146	Accessory	146	11.1962	6.42443	2.5642	2.50543	0.0122302	0.0266046	d	19	K00859	dephospho-CoA kinase [EC:2.7.1.24]	7.3e-71	M00120	Coenzyme A biosynthesis, pantothenate => CoA	M00120	Pathway modules; Metabolism of cofactors and vitamins; Cofactor and vitamin metabolism	H	H	Coenzyme transport and metabolism	COG0237	Dephospho-CoA kinase (CoaE) (PDB:1JJV)	7e-61	COG0237	Pantothenate/CoA biosynthesis	7e-61	00014358|gene_cluster:GC_00001271|genome_name:C_MAG2|gene_callers_id:146	ref|WP_114324797.1|	100	203	0	0	9	211	1	203	6.13e-145	411	dephospho-CoA kinase [Candidatus Colwellia aromaticivorans]	dephospho-CoA kinase [Candidatus Colwellia aromaticivorans]
Colwellia	C_ACC_146	Accessory	146	11.1962	6.16641	2.5217	2.44534	0.0144717	0.0375961	od	26	K00859	dephospho-CoA kinase [EC:2.7.1.24]	7.3e-71	M00120	Coenzyme A biosynthesis, pantothenate => CoA	M00120	Pathway modules; Metabolism of cofactors and vitamins; Cofactor and vitamin metabolism	H	H	Coenzyme transport and metabolism	COG0237	Dephospho-CoA kinase (CoaE) (PDB:1JJV)	7e-61	COG0237	Pantothenate/CoA biosynthesis	7e-61	00014358|gene_cluster:GC_00001271|genome_name:C_MAG2|gene_callers_id:146	ref|WP_114324797.1|	100	203	0	0	9	211	1	203	6.13e-145	411	dephospho-CoA kinase [Candidatus Colwellia aromaticivorans]	dephospho-CoA kinase [Candidatus Colwellia aromaticivorans]
Colwellia	C_ACC_152	Accessory	152	34.2702	5.40377	1.65303	3.26901	0.00107925	0.00361867	o	2	K02314	replicative DNA helicase [EC:3.6.4.12]	7.3e-195	_	_	_	_	L	L	Replication, recombination and repair	COG0305	Replicative DNA helicase (DnaB) (PDB:1B79)	1.6e-251	_	_	_	00000575|gene_cluster:GC_00000470|genome_name:C_MAG2|gene_callers_id:152	ref|WP_114324782.1|	100	472	0	0	1	472	1	472	0	967	replicative DNA helicase [Candidatus Colwellia aromaticivorans]	replicative DNA helicase [Candidatus Colwellia aromaticivorans]
Colwellia	C_ACC_152	Accessory	152	34.2702	4.69591	1.92842	2.43511	0.0148873	0.0345055	odn	57	K02314	replicative DNA helicase [EC:3.6.4.12]	7.3e-195	_	_	_	_	L	L	Replication, recombination and repair	COG0305	Replicative DNA helicase (DnaB) (PDB:1B79)	1.6e-251	_	_	_	00000575|gene_cluster:GC_00000470|genome_name:C_MAG2|gene_callers_id:152	ref|WP_114324782.1|	100	472	0	0	1	472	1	472	0	967	replicative DNA helicase [Candidatus Colwellia aromaticivorans]	replicative DNA helicase [Candidatus Colwellia aromaticivorans]
Colwellia	C_ACC_152	Accessory	152	34.2702	4.6197	1.90636	2.42331	0.0153798	0.0320693	d	66	K02314	replicative DNA helicase [EC:3.6.4.12]	7.3e-195	_	_	_	_	L	L	Replication, recombination and repair	COG0305	Replicative DNA helicase (DnaB) (PDB:1B79)	1.6e-251	_	_	_	00000575|gene_cluster:GC_00000470|genome_name:C_MAG2|gene_callers_id:152	ref|WP_114324782.1|	100	472	0	0	1	472	1	472	0	967	replicative DNA helicase [Candidatus Colwellia aromaticivorans]	replicative DNA helicase [Candidatus Colwellia aromaticivorans]
Colwellia	C_ACC_152	Accessory	152	34.2702	4.425	1.90291	2.32538	0.0200514	0.0482227	od	67	K02314	replicative DNA helicase [EC:3.6.4.12]	7.3e-195	_	_	_	_	L	L	Replication, recombination and repair	COG0305	Replicative DNA helicase (DnaB) (PDB:1B79)	1.6e-251	_	_	_	00000575|gene_cluster:GC_00000470|genome_name:C_MAG2|gene_callers_id:152	ref|WP_114324782.1|	100	472	0	0	1	472	1	472	0	967	replicative DNA helicase [Candidatus Colwellia aromaticivorans]	replicative DNA helicase [Candidatus Colwellia aromaticivorans]
Colwellia	C_ACC_153	Accessory	153	20.5756	7.53903	2.24238	3.36207	0.000773595	0.00636165	odn	31	K03409	chemotaxis protein CheX	3.5e-48	_	_	_	_	N	N	Cell motility	COG1406	Chemotaxis protein CheX, a CheY~P-specific phosphatase (CheX) (PDB:3H2D)	1.8e-66	_	_	_	00011997|gene_cluster:GC_00000202|genome_name:C_MAG2|gene_callers_id:153	ref|WP_114324783.1|	100	154	0	0	1	154	1	154	2.23e-106	310	chemotaxis protein CheX [Candidatus Colwellia aromaticivorans]	chemotaxis protein CheX [Candidatus Colwellia aromaticivorans]
Colwellia	C_ACC_153	Accessory	153	20.5756	7.53082	2.22432	3.38567	0.000710053	0.0051101	d	37	K03409	chemotaxis protein CheX	3.5e-48	_	_	_	_	N	N	Cell motility	COG1406	Chemotaxis protein CheX, a CheY~P-specific phosphatase (CheX) (PDB:3H2D)	1.8e-66	_	_	_	00011997|gene_cluster:GC_00000202|genome_name:C_MAG2|gene_callers_id:153	ref|WP_114324783.1|	100	154	0	0	1	154	1	154	2.23e-106	310	chemotaxis protein CheX [Candidatus Colwellia aromaticivorans]	chemotaxis protein CheX [Candidatus Colwellia aromaticivorans]
Colwellia	C_ACC_153	Accessory	153	20.5756	7.14627	2.20376	3.24276	0.00118378	0.00838512	od	46	K03409	chemotaxis protein CheX	3.5e-48	_	_	_	_	N	N	Cell motility	COG1406	Chemotaxis protein CheX, a CheY~P-specific phosphatase (CheX) (PDB:3H2D)	1.8e-66	_	_	_	00011997|gene_cluster:GC_00000202|genome_name:C_MAG2|gene_callers_id:153	ref|WP_114324783.1|	100	154	0	0	1	154	1	154	2.23e-106	310	chemotaxis protein CheX [Candidatus Colwellia aromaticivorans]	chemotaxis protein CheX [Candidatus Colwellia aromaticivorans]
Colwellia	C_ACC_153	Accessory	153	20.5756	6.64075	1.93277	3.43587	0.000590653	0.00256586	o	2	K03409	chemotaxis protein CheX	3.5e-48	_	_	_	_	N	N	Cell motility	COG1406	Chemotaxis protein CheX, a CheY~P-specific phosphatase (CheX) (PDB:3H2D)	1.8e-66	_	_	_	00011997|gene_cluster:GC_00000202|genome_name:C_MAG2|gene_callers_id:153	ref|WP_114324783.1|	100	154	0	0	1	154	1	154	2.23e-106	310	chemotaxis protein CheX [Candidatus Colwellia aromaticivorans]	chemotaxis protein CheX [Candidatus Colwellia aromaticivorans]
Colwellia	C_ACC_154	Accessory	154	14.193	6.73658	2.41612	2.78818	0.00530055	0.0161532	odn	15	_	_	_	_	_	_	_	_	_	_	_	_	_	_	_	_	00039909|gene_cluster:GC_00018437|genome_name:C_MAG2|gene_callers_id:154	ref|WP_114324784.1|	100	181	0	0	1	181	1	181	1.19e-128	368	hypothetical protein [Candidatus Colwellia aromaticivorans]	hypothetical protein [Candidatus Colwellia aromaticivorans]
Colwellia	C_ACC_154	Accessory	154	14.193	6.61959	2.37459	2.78767	0.00530885	0.0145909	d	33	_	_	_	_	_	_	_	_	_	_	_	_	_	_	_	_	00039909|gene_cluster:GC_00018437|genome_name:C_MAG2|gene_callers_id:154	ref|WP_114324784.1|	100	181	0	0	1	181	1	181	1.19e-128	368	hypothetical protein [Candidatus Colwellia aromaticivorans]	hypothetical protein [Candidatus Colwellia aromaticivorans]
Colwellia	C_ACC_154	Accessory	154	14.193	6.48873	2.37015	2.73769	0.00618727	0.0204488	od	31	_	_	_	_	_	_	_	_	_	_	_	_	_	_	_	_	00039909|gene_cluster:GC_00018437|genome_name:C_MAG2|gene_callers_id:154	ref|WP_114324784.1|	100	181	0	0	1	181	1	181	1.19e-128	368	hypothetical protein [Candidatus Colwellia aromaticivorans]	hypothetical protein [Candidatus Colwellia aromaticivorans]
Colwellia	C_ACC_155	Accessory	155	27.3083	7.52387	1.97176	3.81582	0.000135733	0.00315761	odn	37	_	_	_	_	_	_	_	E	E	Amino acid transport and metabolism	COG0308	Aminopeptidase N, contains DUF3458 domain (PepN) (PDB:6ATK) (PUBMED:24123841)	0	_	_	_	00046354|gene_cluster:GC_00001413|genome_name:C_MAG2|gene_callers_id:155	ref|WP_114324785.1|	100	790	0	0	1	790	1	790	0	1644	M1 family metallopeptidase [Candidatus Colwellia aromaticivorans]	M1 family metallopeptidase [Candidatus Colwellia aromaticivorans]
Colwellia	C_ACC_155	Accessory	155	27.3083	7.47687	1.94342	3.84728	0.000119436	0.00197891	d	55	_	_	_	_	_	_	_	E	E	Amino acid transport and metabolism	COG0308	Aminopeptidase N, contains DUF3458 domain (PepN) (PDB:6ATK) (PUBMED:24123841)	0	_	_	_	00046354|gene_cluster:GC_00001413|genome_name:C_MAG2|gene_callers_id:155	ref|WP_114324785.1|	100	790	0	0	1	790	1	790	0	1644	M1 family metallopeptidase [Candidatus Colwellia aromaticivorans]	M1 family metallopeptidase [Candidatus Colwellia aromaticivorans]
Colwellia	C_ACC_155	Accessory	155	27.3083	7.35813	1.69618	4.33807	1.44e-05	0.000341007	o	1	_	_	_	_	_	_	_	E	E	Amino acid transport and metabolism	COG0308	Aminopeptidase N, contains DUF3458 domain (PepN) (PDB:6ATK) (PUBMED:24123841)	0	_	_	_	00046354|gene_cluster:GC_00001413|genome_name:C_MAG2|gene_callers_id:155	ref|WP_114324785.1|	100	790	0	0	1	790	1	790	0	1644	M1 family metallopeptidase [Candidatus Colwellia aromaticivorans]	M1 family metallopeptidase [Candidatus Colwellia aromaticivorans]
Colwellia	C_ACC_155	Accessory	155	27.3083	7.25701	1.93434	3.75167	0.000175663	0.00308261	od	57	_	_	_	_	_	_	_	E	E	Amino acid transport and metabolism	COG0308	Aminopeptidase N, contains DUF3458 domain (PepN) (PDB:6ATK) (PUBMED:24123841)	0	_	_	_	00046354|gene_cluster:GC_00001413|genome_name:C_MAG2|gene_callers_id:155	ref|WP_114324785.1|	100	790	0	0	1	790	1	790	0	1644	M1 family metallopeptidase [Candidatus Colwellia aromaticivorans]	M1 family metallopeptidase [Candidatus Colwellia aromaticivorans]
Colwellia	C_ACC_157	Accessory	157	6.95502	6.46502	2.74668	2.35376	0.0185848	0.0409831	odn	17	K10532	heparan-alpha-glucosaminide N-acetyltransferase [EC:2.3.1.78]	7.5e-69	M00078	Heparan sulfate degradation	M00078	Pathway modules; Glycan metabolism; Glycosaminoglycan metabolism	R	R	General function prediction only	COG4299	Predicted acyltransferase, DUF1624 domain	2.2e-160	_	_	_	00081836|gene_cluster:GC_00004201|genome_name:C_MAG2|gene_callers_id:157	ref|WP_114324787.1|	100	358	0	0	1	358	1	358	0	714	DUF1624 domain-containing protein [Candidatus Colwellia aromaticivorans]	DUF1624 domain-containing protein [Candidatus Colwellia aromaticivorans]
Colwellia	C_ACC_157	Accessory	157	6.95502	6.25716	2.80033	2.23444	0.0254544	0.0480385	d	11	K10532	heparan-alpha-glucosaminide N-acetyltransferase [EC:2.3.1.78]	7.5e-69	M00078	Heparan sulfate degradation	M00078	Pathway modules; Glycan metabolism; Glycosaminoglycan metabolism	R	R	General function prediction only	COG4299	Predicted acyltransferase, DUF1624 domain	2.2e-160	_	_	_	00081836|gene_cluster:GC_00004201|genome_name:C_MAG2|gene_callers_id:157	ref|WP_114324787.1|	100	358	0	0	1	358	1	358	0	714	DUF1624 domain-containing protein [Candidatus Colwellia aromaticivorans]	DUF1624 domain-containing protein [Candidatus Colwellia aromaticivorans]
Colwellia	C_ACC_162	Accessory	162	31.5059	5.18355	1.38546	3.74138	0.000183015	0.00244639	d	47	K04567	lysyl-tRNA synthetase, class II [EC:6.1.1.6]	1.7e-207	_	_	_	_	J	J	Translation, ribosomal structure and biogenesis	COG1190	Lysyl-tRNA synthetase (class II) (LysU) (PDB:1BBU)	6e-263	COG1190	Aminoacyl-tRNA synthetases	6e-263	00006217|gene_cluster:GC_00000569|genome_name:C_MAG2|gene_callers_id:162	ref|WP_114324800.1|	100	522	0	0	1	522	1	522	0	1077	lysine--tRNA ligase [Candidatus Colwellia aromaticivorans]	lysine--tRNA ligase [Candidatus Colwellia aromaticivorans]
Colwellia	C_ACC_162	Accessory	162	31.5059	5.16888	1.38973	3.71935	0.000199736	0.00364795	odn	52	K04567	lysyl-tRNA synthetase, class II [EC:6.1.1.6]	1.7e-207	_	_	_	_	J	J	Translation, ribosomal structure and biogenesis	COG1190	Lysyl-tRNA synthetase (class II) (LysU) (PDB:1BBU)	6e-263	COG1190	Aminoacyl-tRNA synthetases	6e-263	00006217|gene_cluster:GC_00000569|genome_name:C_MAG2|gene_callers_id:162	ref|WP_114324800.1|	100	522	0	0	1	522	1	522	0	1077	lysine--tRNA ligase [Candidatus Colwellia aromaticivorans]	lysine--tRNA ligase [Candidatus Colwellia aromaticivorans]
Colwellia	C_ACC_162	Accessory	162	31.5059	5.03834	1.37323	3.66896	0.000243538	0.00369838	od	50	K04567	lysyl-tRNA synthetase, class II [EC:6.1.1.6]	1.7e-207	_	_	_	_	J	J	Translation, ribosomal structure and biogenesis	COG1190	Lysyl-tRNA synthetase (class II) (LysU) (PDB:1BBU)	6e-263	COG1190	Aminoacyl-tRNA synthetases	6e-263	00006217|gene_cluster:GC_00000569|genome_name:C_MAG2|gene_callers_id:162	ref|WP_114324800.1|	100	522	0	0	1	522	1	522	0	1077	lysine--tRNA ligase [Candidatus Colwellia aromaticivorans]	lysine--tRNA ligase [Candidatus Colwellia aromaticivorans]
Colwellia	C_ACC_162	Accessory	162	31.5059	5.00089	1.27215	3.93104	8.46e-05	0.000846275	o	11	K04567	lysyl-tRNA synthetase, class II [EC:6.1.1.6]	1.7e-207	_	_	_	_	J	J	Translation, ribosomal structure and biogenesis	COG1190	Lysyl-tRNA synthetase (class II) (LysU) (PDB:1BBU)	6e-263	COG1190	Aminoacyl-tRNA synthetases	6e-263	00006217|gene_cluster:GC_00000569|genome_name:C_MAG2|gene_callers_id:162	ref|WP_114324800.1|	100	522	0	0	1	522	1	522	0	1077	lysine--tRNA ligase [Candidatus Colwellia aromaticivorans]	lysine--tRNA ligase [Candidatus Colwellia aromaticivorans]
Colwellia	C_ACC_165	Accessory	165	14.2854	7.03371	2.35957	2.98093	0.00287373	0.0100764	d	31	K07263	zinc protease [EC:3.4.24.-]	1.1e-168	_	_	_	_	R	R	General function prediction only	COG0612	Predicted Zn-dependent peptidase, M16 family (PqqL) (PDB:6OFS)	0	_	_	_	00062485|gene_cluster:GC_00001023|genome_name:C_MAG2|gene_callers_id:165	ref|WP_114324803.1|	100	963	0	0	1	963	1	963	0	1987	insulinase family protein [Candidatus Colwellia aromaticivorans]	insulinase family protein [Candidatus Colwellia aromaticivorans]
Colwellia	C_ACC_165	Accessory	165	14.2854	7.00154	2.39946	2.91797	0.00352318	0.012838	odn	23	K07263	zinc protease [EC:3.4.24.-]	1.1e-168	_	_	_	_	R	R	General function prediction only	COG0612	Predicted Zn-dependent peptidase, M16 family (PqqL) (PDB:6OFS)	0	_	_	_	00062485|gene_cluster:GC_00001023|genome_name:C_MAG2|gene_callers_id:165	ref|WP_114324803.1|	100	963	0	0	1	963	1	963	0	1987	insulinase family protein [Candidatus Colwellia aromaticivorans]	insulinase family protein [Candidatus Colwellia aromaticivorans]
Colwellia	C_ACC_165	Accessory	165	14.2854	6.71958	2.37302	2.83165	0.00463082	0.0172357	od	30	K07263	zinc protease [EC:3.4.24.-]	1.1e-168	_	_	_	_	R	R	General function prediction only	COG0612	Predicted Zn-dependent peptidase, M16 family (PqqL) (PDB:6OFS)	0	_	_	_	00062485|gene_cluster:GC_00001023|genome_name:C_MAG2|gene_callers_id:165	ref|WP_114324803.1|	100	963	0	0	1	963	1	963	0	1987	insulinase family protein [Candidatus Colwellia aromaticivorans]	insulinase family protein [Candidatus Colwellia aromaticivorans]
Colwellia	C_ACC_169	Accessory	169	12.7058	6.85677	2.38299	2.87738	0.0040099	0.0123589	d	26	_	_	_	_	_	_	_	R	R	General function prediction only	COG4137	ABC-type uncharacterized transport system, permease component (YpjD)	8.2e-93	_	_	_	00023455|gene_cluster:GC_00000970|genome_name:C_MAG2|gene_callers_id:169	ref|WP_114324807.1|	100	251	0	0	1	251	16	266	2.36e-176	495	cytochrome c biogenesis protein CcsA [Candidatus Colwellia aromaticivorans]	cytochrome c biogenesis protein CcsA [Candidatus Colwellia aromaticivorans]
Colwellia	C_ACC_169	Accessory	169	12.7058	6.84808	2.42269	2.82664	0.00470385	0.01494	odn	25	_	_	_	_	_	_	_	R	R	General function prediction only	COG4137	ABC-type uncharacterized transport system, permease component (YpjD)	8.2e-93	_	_	_	00023455|gene_cluster:GC_00000970|genome_name:C_MAG2|gene_callers_id:169	ref|WP_114324807.1|	100	251	0	0	1	251	16	266	2.36e-176	495	cytochrome c biogenesis protein CcsA [Candidatus Colwellia aromaticivorans]	cytochrome c biogenesis protein CcsA [Candidatus Colwellia aromaticivorans]
Colwellia	C_ACC_169	Accessory	169	12.7058	6.38601	2.40339	2.65708	0.00788199	0.0240079	od	26	_	_	_	_	_	_	_	R	R	General function prediction only	COG4137	ABC-type uncharacterized transport system, permease component (YpjD)	8.2e-93	_	_	_	00023455|gene_cluster:GC_00000970|genome_name:C_MAG2|gene_callers_id:169	ref|WP_114324807.1|	100	251	0	0	1	251	16	266	2.36e-176	495	cytochrome c biogenesis protein CcsA [Candidatus Colwellia aromaticivorans]	cytochrome c biogenesis protein CcsA [Candidatus Colwellia aromaticivorans]
Colwellia	C_ACC_182	Accessory	182	28.4723	7.72797	2.35682	3.27898	0.00104183	0.00593159	d	63	_	_	_	_	_	_	_	I	I	Lipid transport and metabolism	COG0204	1-acyl-sn-glycerol-3-phosphate acyltransferase (PlsC) (PDB:1IUQ)	2.5e-85	COG0204	Phospholipid biosynthesis	2.5e-85	00005959|gene_cluster:GC_00004180|genome_name:C_MAG2|gene_callers_id:182	ref|WP_114324819.1|	100	218	0	0	1	218	1	218	8.37e-158	445	1-acyl-sn-glycerol-3-phosphate acyltransferase [Candidatus Colwellia aromaticivorans]	1-acyl-sn-glycerol-3-phosphate acyltransferase [Candidatus Colwellia aromaticivorans]
Colwellia	C_ACC_182	Accessory	182	28.4723	7.69762	2.38729	3.22441	0.00126232	0.00759587	odn	55	_	_	_	_	_	_	_	I	I	Lipid transport and metabolism	COG0204	1-acyl-sn-glycerol-3-phosphate acyltransferase (PlsC) (PDB:1IUQ)	2.5e-85	COG0204	Phospholipid biosynthesis	2.5e-85	00005959|gene_cluster:GC_00004180|genome_name:C_MAG2|gene_callers_id:182	ref|WP_114324819.1|	100	218	0	0	1	218	1	218	8.37e-158	445	1-acyl-sn-glycerol-3-phosphate acyltransferase [Candidatus Colwellia aromaticivorans]	1-acyl-sn-glycerol-3-phosphate acyltransferase [Candidatus Colwellia aromaticivorans]
Colwellia	C_ACC_182	Accessory	182	28.4723	7.51043	2.37242	3.16573	0.00154696	0.00965078	od	55	_	_	_	_	_	_	_	I	I	Lipid transport and metabolism	COG0204	1-acyl-sn-glycerol-3-phosphate acyltransferase (PlsC) (PDB:1IUQ)	2.5e-85	COG0204	Phospholipid biosynthesis	2.5e-85	00005959|gene_cluster:GC_00004180|genome_name:C_MAG2|gene_callers_id:182	ref|WP_114324819.1|	100	218	0	0	1	218	1	218	8.37e-158	445	1-acyl-sn-glycerol-3-phosphate acyltransferase [Candidatus Colwellia aromaticivorans]	1-acyl-sn-glycerol-3-phosphate acyltransferase [Candidatus Colwellia aromaticivorans]
Colwellia	C_ACC_183	Accessory	183	27.5703	8.10156	2.19287	3.6945	0.000220322	0.00268098	d	56	_	_	_	_	_	_	_	_	_	_	_	_	_	_	_	_	00011643|gene_cluster:GC_00000040|genome_name:C_MAG2|gene_callers_id:183	ref|WP_114324850.1|	100	107	0	0	1	107	1	107	1.63e-72	220	ribonuclease E inhibitor RraB [Candidatus Colwellia aromaticivorans]	ribonuclease E inhibitor RraB [Candidatus Colwellia aromaticivorans]
Colwellia	C_ACC_183	Accessory	183	27.5703	8.05252	2.24501	3.58685	0.000334693	0.00461049	odn	37	_	_	_	_	_	_	_	_	_	_	_	_	_	_	_	_	00011643|gene_cluster:GC_00000040|genome_name:C_MAG2|gene_callers_id:183	ref|WP_114324850.1|	100	107	0	0	1	107	1	107	1.63e-72	220	ribonuclease E inhibitor RraB [Candidatus Colwellia aromaticivorans]	ribonuclease E inhibitor RraB [Candidatus Colwellia aromaticivorans]
Colwellia	C_ACC_183	Accessory	183	27.5703	7.86455	2.23277	3.52233	0.000427765	0.00503688	od	45	_	_	_	_	_	_	_	_	_	_	_	_	_	_	_	_	00011643|gene_cluster:GC_00000040|genome_name:C_MAG2|gene_callers_id:183	ref|WP_114324850.1|	100	107	0	0	1	107	1	107	1.63e-72	220	ribonuclease E inhibitor RraB [Candidatus Colwellia aromaticivorans]	ribonuclease E inhibitor RraB [Candidatus Colwellia aromaticivorans]
Colwellia	C_ACC_183	Accessory	183	27.5703	6.85018	1.71698	3.98966	6.62e-05	0.000754314	o	6	_	_	_	_	_	_	_	_	_	_	_	_	_	_	_	_	00011643|gene_cluster:GC_00000040|genome_name:C_MAG2|gene_callers_id:183	ref|WP_114324850.1|	100	107	0	0	1	107	1	107	1.63e-72	220	ribonuclease E inhibitor RraB [Candidatus Colwellia aromaticivorans]	ribonuclease E inhibitor RraB [Candidatus Colwellia aromaticivorans]
Colwellia	C_ACC_186	Accessory	186	11.6609	6.89404	2.54976	2.7038	0.00685511	0.0174499	d	20	K01992	ABC-2 type transport system permease protein	3.9e-05	_	_	_	_	O	O	Posttranslational modification, protein turnover, chaperones	COG1277	ABC-type transport system involved in multi-copper enzyme maturation, permease component (NosY)	5.6e-79	_	_	_	00020078|gene_cluster:GC_00002328|genome_name:C_MAG2|gene_callers_id:186	ref|WP_114324822.1|	100	272	0	0	1	272	1	272	0	514	ABC transporter permease subunit [Candidatus Colwellia aromaticivorans]	ABC transporter permease subunit [Candidatus Colwellia aromaticivorans]
Colwellia	C_ACC_186	Accessory	186	11.6609	6.68363	2.56803	2.60263	0.00925129	0.0240698	odn	23	K01992	ABC-2 type transport system permease protein	3.9e-05	_	_	_	_	O	O	Posttranslational modification, protein turnover, chaperones	COG1277	ABC-type transport system involved in multi-copper enzyme maturation, permease component (NosY)	5.6e-79	_	_	_	00020078|gene_cluster:GC_00002328|genome_name:C_MAG2|gene_callers_id:186	ref|WP_114324822.1|	100	272	0	0	1	272	1	272	0	514	ABC transporter permease subunit [Candidatus Colwellia aromaticivorans]	ABC transporter permease subunit [Candidatus Colwellia aromaticivorans]
Colwellia	C_ACC_186	Accessory	186	11.6609	6.33123	2.5451	2.48762	0.0128603	0.0346599	od	26	K01992	ABC-2 type transport system permease protein	3.9e-05	_	_	_	_	O	O	Posttranslational modification, protein turnover, chaperones	COG1277	ABC-type transport system involved in multi-copper enzyme maturation, permease component (NosY)	5.6e-79	_	_	_	00020078|gene_cluster:GC_00002328|genome_name:C_MAG2|gene_callers_id:186	ref|WP_114324822.1|	100	272	0	0	1	272	1	272	0	514	ABC transporter permease subunit [Candidatus Colwellia aromaticivorans]	ABC transporter permease subunit [Candidatus Colwellia aromaticivorans]
Colwellia	C_ACC_212	Accessory	212	20.2761	5.67141	2.28423	2.48286	0.0130334	0.0278912	d	42	_	_	_	_	_	_	_	_	_	_	_	_	_	_	_	_	00023672|gene_cluster:GC_00003766|genome_name:C_MAG2|gene_callers_id:212	ref|WP_114324846.1|	100	297	0	0	1	297	1	297	0	611	TIGR03899 family protein [Candidatus Colwellia aromaticivorans]	TIGR03899 family protein [Candidatus Colwellia aromaticivorans]
Colwellia	C_ACC_217	Accessory	217	9.56003	6.55067	2.28319	2.86908	0.00411663	0.0124625	d	18	K00486	kynurenine 3-monooxygenase [EC:1.14.13.9]	4.8e-162	M00038!!!M00912	Tryptophan metabolism, tryptophan => kynurenine => 2-aminomuconate!!!NAD biosynthesis, tryptophan => quinolinate => NAD	M00038!!!M00912	Pathway modules; Amino acid metabolism; Aromatic amino acid metabolism!!!Pathway modules; Metabolism of cofactors and vitamins; Cofactor and vitamin metabolism	H	H!!!C	Coenzyme transport and metabolism!!!Energy production and conversion	COG0654	2-polyprenyl-6-methoxyphenol hydroxylase and related FAD-dependent oxidoreductases (UbiH) (PDB:1BF3)	4.9e-147	COG0654	Ubiquinone biosynthesis	4.9e-147	00017046|gene_cluster:GC_00001820|genome_name:C_MAG2|gene_callers_id:217	ref|WP_114324869.1|	99.787	469	1	0	5	473	1	469	0	980	FAD-dependent monooxygenase [Candidatus Colwellia aromaticivorans]	FAD-dependent monooxygenase [Candidatus Colwellia aromaticivorans]
Colwellia	C_ACC_217	Accessory	217	9.56003	6.53762	2.27061	2.87924	0.00398635	0.0136312	odn	21	K00486	kynurenine 3-monooxygenase [EC:1.14.13.9]	4.8e-162	M00038!!!M00912	Tryptophan metabolism, tryptophan => kynurenine => 2-aminomuconate!!!NAD biosynthesis, tryptophan => quinolinate => NAD	M00038!!!M00912	Pathway modules; Amino acid metabolism; Aromatic amino acid metabolism!!!Pathway modules; Metabolism of cofactors and vitamins; Cofactor and vitamin metabolism	H	H!!!C	Coenzyme transport and metabolism!!!Energy production and conversion	COG0654	2-polyprenyl-6-methoxyphenol hydroxylase and related FAD-dependent oxidoreductases (UbiH) (PDB:1BF3)	4.9e-147	COG0654	Ubiquinone biosynthesis	4.9e-147	00017046|gene_cluster:GC_00001820|genome_name:C_MAG2|gene_callers_id:217	ref|WP_114324869.1|	99.787	469	1	0	5	473	1	469	0	980	FAD-dependent monooxygenase [Candidatus Colwellia aromaticivorans]	FAD-dependent monooxygenase [Candidatus Colwellia aromaticivorans]
Colwellia	C_ACC_217	Accessory	217	9.56003	6.29753	2.2885	2.75181	0.00592662	0.0198772	od	18	K00486	kynurenine 3-monooxygenase [EC:1.14.13.9]	4.8e-162	M00038!!!M00912	Tryptophan metabolism, tryptophan => kynurenine => 2-aminomuconate!!!NAD biosynthesis, tryptophan => quinolinate => NAD	M00038!!!M00912	Pathway modules; Amino acid metabolism; Aromatic amino acid metabolism!!!Pathway modules; Metabolism of cofactors and vitamins; Cofactor and vitamin metabolism	H	H!!!C	Coenzyme transport and metabolism!!!Energy production and conversion	COG0654	2-polyprenyl-6-methoxyphenol hydroxylase and related FAD-dependent oxidoreductases (UbiH) (PDB:1BF3)	4.9e-147	COG0654	Ubiquinone biosynthesis	4.9e-147	00017046|gene_cluster:GC_00001820|genome_name:C_MAG2|gene_callers_id:217	ref|WP_114324869.1|	99.787	469	1	0	5	473	1	469	0	980	FAD-dependent monooxygenase [Candidatus Colwellia aromaticivorans]	FAD-dependent monooxygenase [Candidatus Colwellia aromaticivorans]
Colwellia	C_ACC_218	Accessory	218	32.4353	3.96495	1.4434	2.74695	0.00601526	0.012312	o	6	_	_	_	_	_	_	_	Q	Q	Secondary metabolites biosynthesis, transport and catabolism	COG0123	Acetoin utilization deacetylase AcuC or a related deacetylase (AcuC) (PDB:1C3P)	4.1e-166	_	_	_	00016343|gene_cluster:GC_00001347|genome_name:C_MAG2|gene_callers_id:218	ref|WP_114324853.1|	100	317	0	0	1	317	1	317	0	659	histone deacetylase family protein [Candidatus Colwellia aromaticivorans]	histone deacetylase family protein [Candidatus Colwellia aromaticivorans]
Colwellia	C_ACC_219	Accessory	219	22.8608	6.1895	1.93044	3.20626	0.00134471	0.00666811	d	48	K18122	4-hydroxybutyrate CoA-transferase [EC:2.8.3.-]	2.3e-237	_	_	_	_	C	C!!!J!!!O	Energy production and conversion!!!Translation, ribosomal structure and biogenesis!!!Posttranslational modification, protein turnover, chaperones	COG0427!!!COG1670	Propionyl CoA:succinate CoA transferase (ACH1) (PDB:2G39) (PUBMED:10769117)!!!Protein N-acetyltransferase, RimJ/RimL family (RimL) (PDB:1S7F)	0	_	_	_	00082878|gene_cluster:GC_00001314|genome_name:C_MAG2|gene_callers_id:219	ref|WP_114324854.1|	100	626	0	0	1	626	1	626	0	1300	GNAT family N-acetyltransferase [Candidatus Colwellia aromaticivorans]	GNAT family N-acetyltransferase [Candidatus Colwellia aromaticivorans]
Colwellia	C_ACC_219	Accessory	219	22.8608	4.53403	1.61163	2.81331	0.00490337	0.0105529	o	1	K18122	4-hydroxybutyrate CoA-transferase [EC:2.8.3.-]	2.3e-237	_	_	_	_	C	C!!!J!!!O	Energy production and conversion!!!Translation, ribosomal structure and biogenesis!!!Posttranslational modification, protein turnover, chaperones	COG0427!!!COG1670	Propionyl CoA:succinate CoA transferase (ACH1) (PDB:2G39) (PUBMED:10769117)!!!Protein N-acetyltransferase, RimJ/RimL family (RimL) (PDB:1S7F)	0	_	_	_	00082878|gene_cluster:GC_00001314|genome_name:C_MAG2|gene_callers_id:219	ref|WP_114324854.1|	100	626	0	0	1	626	1	626	0	1300	GNAT family N-acetyltransferase [Candidatus Colwellia aromaticivorans]	GNAT family N-acetyltransferase [Candidatus Colwellia aromaticivorans]
Colwellia	C_ACC_222	Accessory	222	12.6409	6.36454	2.55457	2.49143	0.0127229	0.0274819	d	24	K00661	maltose O-acetyltransferase [EC:2.3.1.79]	1.4e-60	_	_	_	_	R	R	General function prediction only	COG0110	Acetyltransferase, isoleucine patch superfamily (WbbJ)	8.2e-21	_	_	_	00078771|gene_cluster:GC_00007577|genome_name:C_MAG2|gene_callers_id:222	ref|WP_114324857.1|	100	187	0	0	1	187	1	187	1.3e-133	381	sugar O-acetyltransferase [Candidatus Colwellia aromaticivorans]	sugar O-acetyltransferase [Candidatus Colwellia aromaticivorans]
Colwellia	C_ACC_222	Accessory	222	12.6409	6.33315	2.56221	2.47175	0.0134452	0.0320664	odn	24	K00661	maltose O-acetyltransferase [EC:2.3.1.79]	1.4e-60	_	_	_	_	R	R	General function prediction only	COG0110	Acetyltransferase, isoleucine patch superfamily (WbbJ)	8.2e-21	_	_	_	00078771|gene_cluster:GC_00007577|genome_name:C_MAG2|gene_callers_id:222	ref|WP_114324857.1|	100	187	0	0	1	187	1	187	1.3e-133	381	sugar O-acetyltransferase [Candidatus Colwellia aromaticivorans]	sugar O-acetyltransferase [Candidatus Colwellia aromaticivorans]
Colwellia	C_ACC_222	Accessory	222	12.6409	5.97925	2.54307	2.35119	0.0187133	0.0455278	od	27	K00661	maltose O-acetyltransferase [EC:2.3.1.79]	1.4e-60	_	_	_	_	R	R	General function prediction only	COG0110	Acetyltransferase, isoleucine patch superfamily (WbbJ)	8.2e-21	_	_	_	00078771|gene_cluster:GC_00007577|genome_name:C_MAG2|gene_callers_id:222	ref|WP_114324857.1|	100	187	0	0	1	187	1	187	1.3e-133	381	sugar O-acetyltransferase [Candidatus Colwellia aromaticivorans]	sugar O-acetyltransferase [Candidatus Colwellia aromaticivorans]
Colwellia	C_ACC_223	Accessory	223	18.9642	7.12289	2.37471	2.99948	0.00270442	0.00971835	d	35	_	_	_	_	_	_	_	I	I	Lipid transport and metabolism	COG1607	Acyl-CoA hydrolase (YciA) (PDB:5DM5)	2.3e-57	_	_	_	00007682|gene_cluster:GC_00001379|genome_name:C_MAG2|gene_callers_id:223	ref|WP_114324858.1|	100	136	0	0	1	136	1	136	4.05e-96	282	acyl-CoA thioesterase [Candidatus Colwellia aromaticivorans]	acyl-CoA thioesterase [Candidatus Colwellia aromaticivorans]
Colwellia	C_ACC_223	Accessory	223	18.9642	7.0272	2.38837	2.94226	0.00325826	0.0122732	odn	39	_	_	_	_	_	_	_	I	I	Lipid transport and metabolism	COG1607	Acyl-CoA hydrolase (YciA) (PDB:5DM5)	2.3e-57	_	_	_	00007682|gene_cluster:GC_00001379|genome_name:C_MAG2|gene_callers_id:223	ref|WP_114324858.1|	100	136	0	0	1	136	1	136	4.05e-96	282	acyl-CoA thioesterase [Candidatus Colwellia aromaticivorans]	acyl-CoA thioesterase [Candidatus Colwellia aromaticivorans]
Colwellia	C_ACC_223	Accessory	223	18.9642	6.86017	2.36036	2.90641	0.00365606	0.0149093	od	41	_	_	_	_	_	_	_	I	I	Lipid transport and metabolism	COG1607	Acyl-CoA hydrolase (YciA) (PDB:5DM5)	2.3e-57	_	_	_	00007682|gene_cluster:GC_00001379|genome_name:C_MAG2|gene_callers_id:223	ref|WP_114324858.1|	100	136	0	0	1	136	1	136	4.05e-96	282	acyl-CoA thioesterase [Candidatus Colwellia aromaticivorans]	acyl-CoA thioesterase [Candidatus Colwellia aromaticivorans]
Colwellia	C_ACC_237	Accessory	237	14.5799	6.03061	2.32594	2.59276	0.00952098	0.0245648	odn	29	K20975	two-component system, sensor histidine kinase [EC:2.7.13.3]	6.2e-131	_	_	_	_	E	E!!!T!!!T!!!T	Amino acid transport and metabolism!!!Signal transduction mechanisms!!!Signal transduction mechanisms!!!Signal transduction mechanisms	COG0591!!!COG0642!!!COG0784!!!COG2202	Na+/proline symporter (PutP) (PDB:5NVA)!!!Signal transduction histidine kinase (BaeS) (PDB:1JOY)!!!CheY-like REC (receiver) domain, includes chemotaxis protein CheY and sporulation regulator Spo0F (CheY) (PDB:6QRJ)!!!PAS domain (PAS) (PDB:2MWG)	0	_	_	_	00007934|gene_cluster:GC_00000030|genome_name:C_MAG2|gene_callers_id:237	ref|WP_114324873.1|	100	1154	0	0	1	1154	1	1154	0	2348	hybrid sensor histidine kinase/response regulator [Candidatus Colwellia aromaticivorans]	hybrid sensor histidine kinase/response regulator [Candidatus Colwellia aromaticivorans]
Colwellia	C_ACC_237	Accessory	237	14.5799	5.91008	2.29457	2.57568	0.0100043	0.0229535	d	28	K20975	two-component system, sensor histidine kinase [EC:2.7.13.3]	6.2e-131	_	_	_	_	E	E!!!T!!!T!!!T	Amino acid transport and metabolism!!!Signal transduction mechanisms!!!Signal transduction mechanisms!!!Signal transduction mechanisms	COG0591!!!COG0642!!!COG0784!!!COG2202	Na+/proline symporter (PutP) (PDB:5NVA)!!!Signal transduction histidine kinase (BaeS) (PDB:1JOY)!!!CheY-like REC (receiver) domain, includes chemotaxis protein CheY and sporulation regulator Spo0F (CheY) (PDB:6QRJ)!!!PAS domain (PAS) (PDB:2MWG)	0	_	_	_	00007934|gene_cluster:GC_00000030|genome_name:C_MAG2|gene_callers_id:237	ref|WP_114324873.1|	100	1154	0	0	1	1154	1	1154	0	2348	hybrid sensor histidine kinase/response regulator [Candidatus Colwellia aromaticivorans]	hybrid sensor histidine kinase/response regulator [Candidatus Colwellia aromaticivorans]
Colwellia	C_ACC_237	Accessory	237	14.5799	5.6776	2.30322	2.46507	0.0136985	0.0361045	od	29	K20975	two-component system, sensor histidine kinase [EC:2.7.13.3]	6.2e-131	_	_	_	_	E	E!!!T!!!T!!!T	Amino acid transport and metabolism!!!Signal transduction mechanisms!!!Signal transduction mechanisms!!!Signal transduction mechanisms	COG0591!!!COG0642!!!COG0784!!!COG2202	Na+/proline symporter (PutP) (PDB:5NVA)!!!Signal transduction histidine kinase (BaeS) (PDB:1JOY)!!!CheY-like REC (receiver) domain, includes chemotaxis protein CheY and sporulation regulator Spo0F (CheY) (PDB:6QRJ)!!!PAS domain (PAS) (PDB:2MWG)	0	_	_	_	00007934|gene_cluster:GC_00000030|genome_name:C_MAG2|gene_callers_id:237	ref|WP_114324873.1|	100	1154	0	0	1	1154	1	1154	0	2348	hybrid sensor histidine kinase/response regulator [Candidatus Colwellia aromaticivorans]	hybrid sensor histidine kinase/response regulator [Candidatus Colwellia aromaticivorans]
Colwellia	C_ACC_253	Accessory	253	17.5723	20.6875	2.83209	7.30465	2.78e-13	4.88e-11	odn	53	K07705	two-component system, LytTR family, response regulator LytT	9.8e-64	_	_	_	_	K	K!!!T	Transcription!!!Signal transduction mechanisms	COG3279	DNA-binding response regulator, LytR/AlgR family (LytT) (PDB:3BS1)	9.9e-116	_	_	_	00044427|gene_cluster:GC_00003247|genome_name:C_MAG2|gene_callers_id:253	ref|WP_114324886.1|	100	275	0	0	1	275	1	275	0	562	response regulator transcription factor [Candidatus Colwellia aromaticivorans]	response regulator transcription factor [Candidatus Colwellia aromaticivorans]
Colwellia	C_ACC_253	Accessory	253	17.5723	20.2251	2.84786	7.10187	1.23e-12	5.23e-11	od	33	K07705	two-component system, LytTR family, response regulator LytT	9.8e-64	_	_	_	_	K	K!!!T	Transcription!!!Signal transduction mechanisms	COG3279	DNA-binding response regulator, LytR/AlgR family (LytT) (PDB:3BS1)	9.9e-116	_	_	_	00044427|gene_cluster:GC_00003247|genome_name:C_MAG2|gene_callers_id:253	ref|WP_114324886.1|	100	275	0	0	1	275	1	275	0	562	response regulator transcription factor [Candidatus Colwellia aromaticivorans]	response regulator transcription factor [Candidatus Colwellia aromaticivorans]
Colwellia	C_ACC_253	Accessory	253	17.5723	7.57559	2.85372	2.65463	0.00793947	0.0192939	d	28	K07705	two-component system, LytTR family, response regulator LytT	9.8e-64	_	_	_	_	K	K!!!T	Transcription!!!Signal transduction mechanisms	COG3279	DNA-binding response regulator, LytR/AlgR family (LytT) (PDB:3BS1)	9.9e-116	_	_	_	00044427|gene_cluster:GC_00003247|genome_name:C_MAG2|gene_callers_id:253	ref|WP_114324886.1|	100	275	0	0	1	275	1	275	0	562	response regulator transcription factor [Candidatus Colwellia aromaticivorans]	response regulator transcription factor [Candidatus Colwellia aromaticivorans]
Colwellia	C_ACC_254	Accessory	254	25.6228	20.4888	2.36931	8.64756	5.26e-18	6.5e-16	od	51	K02478	two-component system, LytTR family, sensor kinase [EC:2.7.13.3]	1.3e-75	_	_	_	_	T	T	Signal transduction mechanisms	COG3275	Sensor histidine kinase, LytS/YehU family (LytS)	7.8e-162	_	_	_	00018955|gene_cluster:GC_00003248|genome_name:C_MAG2|gene_callers_id:254	ref|WP_114324897.1|	99.697	330	1	0	72	401	1	330	0	677	histidine kinase [Candidatus Colwellia aromaticivorans]	histidine kinase [Candidatus Colwellia aromaticivorans]
Colwellia	C_ACC_254	Accessory	254	25.6228	7.84199	2.38639	3.28613	0.00101573	0.00709394	odn	62	K02478	two-component system, LytTR family, sensor kinase [EC:2.7.13.3]	1.3e-75	_	_	_	_	T	T	Signal transduction mechanisms	COG3275	Sensor histidine kinase, LytS/YehU family (LytS)	7.8e-162	_	_	_	00018955|gene_cluster:GC_00003248|genome_name:C_MAG2|gene_callers_id:254	ref|WP_114324897.1|	99.697	330	1	0	72	401	1	330	0	677	histidine kinase [Candidatus Colwellia aromaticivorans]	histidine kinase [Candidatus Colwellia aromaticivorans]
Colwellia	C_ACC_254	Accessory	254	25.6228	7.80551	2.37983	3.27986	0.00103857	0.00592523	d	47	K02478	two-component system, LytTR family, sensor kinase [EC:2.7.13.3]	1.3e-75	_	_	_	_	T	T	Signal transduction mechanisms	COG3275	Sensor histidine kinase, LytS/YehU family (LytS)	7.8e-162	_	_	_	00018955|gene_cluster:GC_00003248|genome_name:C_MAG2|gene_callers_id:254	ref|WP_114324897.1|	99.697	330	1	0	72	401	1	330	0	677	histidine kinase [Candidatus Colwellia aromaticivorans]	histidine kinase [Candidatus Colwellia aromaticivorans]
Colwellia	C_ACC_267	Accessory	267	49.8088	5.64364	1.92259	2.93544	0.00333077	0.011011	d	66	_	_	_	_	_	_	_	J	J	Translation, ribosomal structure and biogenesis	COG0050	Translation elongation factor EF-Tu, a GTPase (TufA) (PDB:1EFU)	4.6e-14	COG0050	Translation factors	4.6e-14	00018372|gene_cluster:GC_00000004|genome_name:C_MAG2|gene_callers_id:267	gb|KJE40661.1|	97.5	40	1	0	1	40	62	101	5e-18	79.7	elongation factor Tu, partial [Thalassomonas actiniarum]	elongation factor Tu, partial [Thalassomonas actiniarum]
Colwellia	C_ACC_269	Accessory	269	15.4044	6.53484	2.36165	2.76707	0.00565622	0.0152245	d	38	K19058	mercuric ion transport protein	2.9e-11	_	_	_	_	_	_	_	_	_	_	_	_	_	00032737|gene_cluster:GC_00002127|genome_name:C_MAG2|gene_callers_id:269	ref|WP_114324901.1|	100	127	0	0	1	127	1	127	2.23e-86	257	MerC domain-containing protein [Candidatus Colwellia aromaticivorans]	MerC domain-containing protein [Candidatus Colwellia aromaticivorans]
Colwellia	C_ACC_269	Accessory	269	15.4044	6.48751	2.40843	2.69367	0.00706699	0.0196817	odn	23	K19058	mercuric ion transport protein	2.9e-11	_	_	_	_	_	_	_	_	_	_	_	_	_	00032737|gene_cluster:GC_00002127|genome_name:C_MAG2|gene_callers_id:269	ref|WP_114324901.1|	100	127	0	0	1	127	1	127	2.23e-86	257	MerC domain-containing protein [Candidatus Colwellia aromaticivorans]	MerC domain-containing protein [Candidatus Colwellia aromaticivorans]
Colwellia	C_ACC_269	Accessory	269	15.4044	6.26536	2.38837	2.62328	0.00870876	0.0258389	od	29	K19058	mercuric ion transport protein	2.9e-11	_	_	_	_	_	_	_	_	_	_	_	_	_	00032737|gene_cluster:GC_00002127|genome_name:C_MAG2|gene_callers_id:269	ref|WP_114324901.1|	100	127	0	0	1	127	1	127	2.23e-86	257	MerC domain-containing protein [Candidatus Colwellia aromaticivorans]	MerC domain-containing protein [Candidatus Colwellia aromaticivorans]
Colwellia	C_ACC_271	Accessory	271	12.7824	7.69003	2.3272	3.30441	0.000951749	0.00337099	o	6	K07708	two-component system, NtrC family, nitrogen regulation sensor histidine kinase GlnL [EC:2.7.13.3]	3.8e-128	_	_	_	_	T	T	Signal transduction mechanisms	COG3852	Signal transduction histidine kinase NtrB, nitrogen specific (NtrB) (PUBMED:23893111)	1.6e-150	_	_	_	00082955|gene_cluster:GC_00001085|genome_name:C_MAG2|gene_callers_id:271	ref|WP_168427266.1|	99.715	351	1	0	8	358	1	351	0	713	nitrogen regulation protein NR(II) [Candidatus Colwellia aromaticivorans]	nitrogen regulation protein NR(II) [Candidatus Colwellia aromaticivorans]
Colwellia	C_ACC_271	Accessory	271	12.7824	7.39671	2.37905	3.1091	0.0018766	0.00783352	d	26	K07708	two-component system, NtrC family, nitrogen regulation sensor histidine kinase GlnL [EC:2.7.13.3]	3.8e-128	_	_	_	_	T	T	Signal transduction mechanisms	COG3852	Signal transduction histidine kinase NtrB, nitrogen specific (NtrB) (PUBMED:23893111)	1.6e-150	_	_	_	00082955|gene_cluster:GC_00001085|genome_name:C_MAG2|gene_callers_id:271	ref|WP_168427266.1|	99.715	351	1	0	8	358	1	351	0	713	nitrogen regulation protein NR(II) [Candidatus Colwellia aromaticivorans]	nitrogen regulation protein NR(II) [Candidatus Colwellia aromaticivorans]
Colwellia	C_ACC_271	Accessory	271	12.7824	7.251	2.52077	2.87651	0.00402104	0.0158971	od	18	K07708	two-component system, NtrC family, nitrogen regulation sensor histidine kinase GlnL [EC:2.7.13.3]	3.8e-128	_	_	_	_	T	T	Signal transduction mechanisms	COG3852	Signal transduction histidine kinase NtrB, nitrogen specific (NtrB) (PUBMED:23893111)	1.6e-150	_	_	_	00082955|gene_cluster:GC_00001085|genome_name:C_MAG2|gene_callers_id:271	ref|WP_168427266.1|	99.715	351	1	0	8	358	1	351	0	713	nitrogen regulation protein NR(II) [Candidatus Colwellia aromaticivorans]	nitrogen regulation protein NR(II) [Candidatus Colwellia aromaticivorans]
Colwellia	C_ACC_271	Accessory	271	12.7824	7.17904	2.51524	2.85422	0.00431427	0.0143066	odn	27	K07708	two-component system, NtrC family, nitrogen regulation sensor histidine kinase GlnL [EC:2.7.13.3]	3.8e-128	_	_	_	_	T	T	Signal transduction mechanisms	COG3852	Signal transduction histidine kinase NtrB, nitrogen specific (NtrB) (PUBMED:23893111)	1.6e-150	_	_	_	00082955|gene_cluster:GC_00001085|genome_name:C_MAG2|gene_callers_id:271	ref|WP_168427266.1|	99.715	351	1	0	8	358	1	351	0	713	nitrogen regulation protein NR(II) [Candidatus Colwellia aromaticivorans]	nitrogen regulation protein NR(II) [Candidatus Colwellia aromaticivorans]
Colwellia	C_ACC_278	Accessory	278	10.5449	6.67192	2.71824	2.4545	0.0141082	0.0297995	d	34	K19221	cob(I)alamin adenosyltransferase [EC:2.5.1.17]	9.3e-77	M00122	Cobalamin biosynthesis, cobyrinate a,c-diamide => cobalamin	M00122	Pathway modules; Metabolism of cofactors and vitamins; Cofactor and vitamin metabolism	H	H	Coenzyme transport and metabolism	COG2109	ATP:corrinoid adenosyltransferase (BtuR) (PDB:4HUT)	1.5e-87	COG2109	Cobalamine/B12 biosynthesis	1.5e-87	00047898|gene_cluster:GC_00001221|genome_name:C_MAG2|gene_callers_id:278	ref|WP_114324909.1|	100	211	0	0	1	211	1	211	2.09e-153	433	cob(I)yrinic acid a,c-diamide adenosyltransferase [Candidatus Colwellia aromaticivorans]	cob(I)yrinic acid a,c-diamide adenosyltransferase [Candidatus Colwellia aromaticivorans]
Colwellia	C_ACC_279	Accessory	279	1.11019	15.548	4.54334	3.42215	0.000621275	0.00630548	od	3	K06858	vitamin B12 transport system substrate-binding protein	2.8e-102	_	_	_	_	P	P	Inorganic ion transport and metabolism	COG0614	ABC-type Fe3+-hydroxamate transport system, periplasmic component (FepB) (PDB:1ESZ)	3.5e-106	_	_	_	00005122|gene_cluster:GC_00002239|genome_name:C_MAG2|gene_callers_id:279	ref|WP_114324914.1|	100	287	0	0	16	302	1	287	0	591	cobalamin-binding protein [Candidatus Colwellia aromaticivorans]	cobalamin-binding protein [Candidatus Colwellia aromaticivorans]
Colwellia	C_ACC_290	Accessory	290	5.87706	6.66902	3.00677	2.218	0.0265548	0.0496471	d	9	K00058	D-3-phosphoglycerate dehydrogenase / 2-oxoglutarate reductase [EC:1.1.1.95 1.1.1.399]	1.2e-99	M00020	Serine biosynthesis, glycerate-3P => serine	M00020	Pathway modules; Amino acid metabolism; Serine and threonine metabolism	H	H	Coenzyme transport and metabolism	COG0111	Phosphoglycerate dehydrogenase or related dehydrogenase (SerA) (PDB:3OET)	3.4e-162	COG0111	Serine biosynthesis	3.4e-162	00054695|gene_cluster:GC_00009072|genome_name:C_MAG2|gene_callers_id:290	ref|WP_114324919.1|	100	389	0	0	1	389	1	389	0	785	3-phosphoglycerate dehydrogenase [Candidatus Colwellia aromaticivorans]	3-phosphoglycerate dehydrogenase [Candidatus Colwellia aromaticivorans]
Colwellia	C_ACC_291	Accessory	291	27.0617	7.70284	2.36904	3.25146	0.00114816	0.00624155	d	54	K00831	phosphoserine aminotransferase [EC:2.6.1.52]	4.4e-58	M00020!!!M00124	Serine biosynthesis, glycerate-3P => serine!!!Pyridoxal-P biosynthesis, erythrose-4P => pyridoxal-P	M00020!!!M00124	Pathway modules; Amino acid metabolism; Serine and threonine metabolism!!!Pathway modules; Metabolism of cofactors and vitamins; Cofactor and vitamin metabolism	H	H!!!E	Coenzyme transport and metabolism!!!Amino acid transport and metabolism	COG1932	Phosphoserine aminotransferase (SerC) (PDB:1BJN)	3.6e-185	COG1932	Serine biosynthesis	3.6e-185	00033647|gene_cluster:GC_00007613|genome_name:C_MAG2|gene_callers_id:291	ref|WP_114324920.1|	100	371	0	0	1	371	1	371	0	762	phosphoserine transaminase [Candidatus Colwellia aromaticivorans]	phosphoserine transaminase [Candidatus Colwellia aromaticivorans]
Colwellia	C_ACC_291	Accessory	291	27.0617	7.67412	2.38788	3.21377	0.00131003	0.00768103	odn	56	K00831	phosphoserine aminotransferase [EC:2.6.1.52]	4.4e-58	M00020!!!M00124	Serine biosynthesis, glycerate-3P => serine!!!Pyridoxal-P biosynthesis, erythrose-4P => pyridoxal-P	M00020!!!M00124	Pathway modules; Amino acid metabolism; Serine and threonine metabolism!!!Pathway modules; Metabolism of cofactors and vitamins; Cofactor and vitamin metabolism	H	H!!!E	Coenzyme transport and metabolism!!!Amino acid transport and metabolism	COG1932	Phosphoserine aminotransferase (SerC) (PDB:1BJN)	3.6e-185	COG1932	Serine biosynthesis	3.6e-185	00033647|gene_cluster:GC_00007613|genome_name:C_MAG2|gene_callers_id:291	ref|WP_114324920.1|	100	371	0	0	1	371	1	371	0	762	phosphoserine transaminase [Candidatus Colwellia aromaticivorans]	phosphoserine transaminase [Candidatus Colwellia aromaticivorans]
Colwellia	C_ACC_291	Accessory	291	27.0617	7.43139	2.36963	3.1361	0.00171213	0.00997213	od	55	K00831	phosphoserine aminotransferase [EC:2.6.1.52]	4.4e-58	M00020!!!M00124	Serine biosynthesis, glycerate-3P => serine!!!Pyridoxal-P biosynthesis, erythrose-4P => pyridoxal-P	M00020!!!M00124	Pathway modules; Amino acid metabolism; Serine and threonine metabolism!!!Pathway modules; Metabolism of cofactors and vitamins; Cofactor and vitamin metabolism	H	H!!!E	Coenzyme transport and metabolism!!!Amino acid transport and metabolism	COG1932	Phosphoserine aminotransferase (SerC) (PDB:1BJN)	3.6e-185	COG1932	Serine biosynthesis	3.6e-185	00033647|gene_cluster:GC_00007613|genome_name:C_MAG2|gene_callers_id:291	ref|WP_114324920.1|	100	371	0	0	1	371	1	371	0	762	phosphoserine transaminase [Candidatus Colwellia aromaticivorans]	phosphoserine transaminase [Candidatus Colwellia aromaticivorans]
Colwellia	C_ACC_295	Accessory	295	32.4291	7.86515	2.36524	3.32531	0.000883187	0.00565689	d	69	K06204	DnaK suppressor protein	7e-21	_	_	_	_	K	K	Transcription	COG1734	RNA polymerase-binding transcription factor DksA (DksA) (PDB:1TJL)	1.4e-38	_	_	_	00001225|gene_cluster:GC_00017193|genome_name:C_MAG2|gene_callers_id:295	ref|WP_114324926.1|	100	103	0	0	1	103	1	103	3.79e-70	214	TraR/DksA family transcriptional regulator [Candidatus Colwellia aromaticivorans]	TraR/DksA family transcriptional regulator [Candidatus Colwellia aromaticivorans]
Colwellia	C_ACC_295	Accessory	295	32.4291	7.86139	2.39166	3.28701	0.00101259	0.00709394	odn	60	K06204	DnaK suppressor protein	7e-21	_	_	_	_	K	K	Transcription	COG1734	RNA polymerase-binding transcription factor DksA (DksA) (PDB:1TJL)	1.4e-38	_	_	_	00001225|gene_cluster:GC_00017193|genome_name:C_MAG2|gene_callers_id:295	ref|WP_114324926.1|	100	103	0	0	1	103	1	103	3.79e-70	214	TraR/DksA family transcriptional regulator [Candidatus Colwellia aromaticivorans]	TraR/DksA family transcriptional regulator [Candidatus Colwellia aromaticivorans]
Colwellia	C_ACC_295	Accessory	295	32.4291	7.63729	2.36971	3.22288	0.0012691	0.00862838	od	66	K06204	DnaK suppressor protein	7e-21	_	_	_	_	K	K	Transcription	COG1734	RNA polymerase-binding transcription factor DksA (DksA) (PDB:1TJL)	1.4e-38	_	_	_	00001225|gene_cluster:GC_00017193|genome_name:C_MAG2|gene_callers_id:295	ref|WP_114324926.1|	100	103	0	0	1	103	1	103	3.79e-70	214	TraR/DksA family transcriptional regulator [Candidatus Colwellia aromaticivorans]	TraR/DksA family transcriptional regulator [Candidatus Colwellia aromaticivorans]
Colwellia	C_ACC_296	Accessory	296	18.8101	7.423	2.5136	2.95314	0.00314562	0.0119515	odn	33	_	_	_	_	_	_	_	_	_	_	_	_	_	_	_	_	00053363|gene_cluster:GC_00007667|genome_name:C_MAG2|gene_callers_id:296	ref|WP_114324927.1|	100	162	0	0	1	162	1	162	2.45e-114	330	DUF2489 domain-containing protein [Candidatus Colwellia aromaticivorans]	DUF2489 domain-containing protein [Candidatus Colwellia aromaticivorans]
Colwellia	C_ACC_296	Accessory	296	18.8101	7.40965	2.50173	2.96181	0.00305833	0.0103706	d	38	_	_	_	_	_	_	_	_	_	_	_	_	_	_	_	_	00053363|gene_cluster:GC_00007667|genome_name:C_MAG2|gene_callers_id:296	ref|WP_114324927.1|	100	162	0	0	1	162	1	162	2.45e-114	330	DUF2489 domain-containing protein [Candidatus Colwellia aromaticivorans]	DUF2489 domain-containing protein [Candidatus Colwellia aromaticivorans]
Colwellia	C_ACC_296	Accessory	296	18.8101	7.13416	2.49808	2.85586	0.00429203	0.0167015	od	40	_	_	_	_	_	_	_	_	_	_	_	_	_	_	_	_	00053363|gene_cluster:GC_00007667|genome_name:C_MAG2|gene_callers_id:296	ref|WP_114324927.1|	100	162	0	0	1	162	1	162	2.45e-114	330	DUF2489 domain-containing protein [Candidatus Colwellia aromaticivorans]	DUF2489 domain-containing protein [Candidatus Colwellia aromaticivorans]
Colwellia	C_ACC_299	Accessory	299	34.5487	7.63604	2.08924	3.65493	0.000257252	0.00297831	d	69	_	_	_	_	_	_	_	S	S	Function unknown	COG4628	Uncharacterized conserved protein, DUF2132 family	9.5e-30	_	_	_	00001533|gene_cluster:GC_00001489|genome_name:C_MAG2|gene_callers_id:299	ref|WP_114324930.1|	100	83	0	0	1	83	1	83	3.71e-55	174	DUF2132 domain-containing protein [Candidatus Colwellia aromaticivorans]	DUF2132 domain-containing protein [Candidatus Colwellia aromaticivorans]
Colwellia	C_ACC_299	Accessory	299	34.5487	7.63275	2.12321	3.59491	0.000324506	0.00452076	odn	46	_	_	_	_	_	_	_	S	S	Function unknown	COG4628	Uncharacterized conserved protein, DUF2132 family	9.5e-30	_	_	_	00001533|gene_cluster:GC_00001489|genome_name:C_MAG2|gene_callers_id:299	ref|WP_114324930.1|	100	83	0	0	1	83	1	83	3.71e-55	174	DUF2132 domain-containing protein [Candidatus Colwellia aromaticivorans]	DUF2132 domain-containing protein [Candidatus Colwellia aromaticivorans]
Colwellia	C_ACC_299	Accessory	299	34.5487	7.48795	2.0967	3.5713	0.000355211	0.00453603	od	66	_	_	_	_	_	_	_	S	S	Function unknown	COG4628	Uncharacterized conserved protein, DUF2132 family	9.5e-30	_	_	_	00001533|gene_cluster:GC_00001489|genome_name:C_MAG2|gene_callers_id:299	ref|WP_114324930.1|	100	83	0	0	1	83	1	83	3.71e-55	174	DUF2132 domain-containing protein [Candidatus Colwellia aromaticivorans]	DUF2132 domain-containing protein [Candidatus Colwellia aromaticivorans]
Colwellia	C_ACC_299	Accessory	299	34.5487	7.12754	1.91436	3.72321	0.000196708	0.00145631	o	13	_	_	_	_	_	_	_	S	S	Function unknown	COG4628	Uncharacterized conserved protein, DUF2132 family	9.5e-30	_	_	_	00001533|gene_cluster:GC_00001489|genome_name:C_MAG2|gene_callers_id:299	ref|WP_114324930.1|	100	83	0	0	1	83	1	83	3.71e-55	174	DUF2132 domain-containing protein [Candidatus Colwellia aromaticivorans]	DUF2132 domain-containing protein [Candidatus Colwellia aromaticivorans]
Colwellia	C_ACC_306	Accessory	306	30.4007	4.26039	1.91546	2.22421	0.0261346	0.0490932	d	61	_	_	_	_	_	_	_	C	C	Energy production and conversion	COG0348	Polyferredoxin NapH (NapH) (PUBMED:27322068)	4.7e-222	_	_	_	00086964|gene_cluster:GC_00000402|genome_name:C_MAG2|gene_callers_id:306	ref|WP_114324937.1|	99.791	479	1	0	1	479	2	480	0	1004	cytochrome c oxidase accessory protein CcoG [Candidatus Colwellia aromaticivorans]	cytochrome c oxidase accessory protein CcoG [Candidatus Colwellia aromaticivorans]
Colwellia	C_ACC_306	Accessory	306	30.4007	3.53532	1.556	2.27206	0.0230831	0.038154	o	1	_	_	_	_	_	_	_	C	C	Energy production and conversion	COG0348	Polyferredoxin NapH (NapH) (PUBMED:27322068)	4.7e-222	_	_	_	00086964|gene_cluster:GC_00000402|genome_name:C_MAG2|gene_callers_id:306	ref|WP_114324937.1|	99.791	479	1	0	1	479	2	480	0	1004	cytochrome c oxidase accessory protein CcoG [Candidatus Colwellia aromaticivorans]	cytochrome c oxidase accessory protein CcoG [Candidatus Colwellia aromaticivorans]
Colwellia	C_ACC_308	Accessory	308	25.4891	7.77119	2.38266	3.26157	0.00110798	0.00732994	odn	45	K03673	protein dithiol oxidoreductase (disulfide-forming) [EC:1.8.4.15]	1.6e-58	_	_	_	_	O	O	Posttranslational modification, protein turnover, chaperones	COG1651	Protein thiol-disulfide isomerase DsbC (DsbG) (PDB:2HI7)	1.9e-53	_	_	_	00069817|gene_cluster:GC_00000190|genome_name:C_MAG2|gene_callers_id:308	ref|WP_114325021.1|	100	212	0	0	4	215	1	212	1.05e-154	437	thiol:disulfide interchange protein DsbA/DsbL [Candidatus Colwellia aromaticivorans]	thiol:disulfide interchange protein DsbA/DsbL [Candidatus Colwellia aromaticivorans]
Colwellia	C_ACC_308	Accessory	308	25.4891	7.7118	2.36645	3.2588	0.00111884	0.0061762	d	45	K03673	protein dithiol oxidoreductase (disulfide-forming) [EC:1.8.4.15]	1.6e-58	_	_	_	_	O	O	Posttranslational modification, protein turnover, chaperones	COG1651	Protein thiol-disulfide isomerase DsbC (DsbG) (PDB:2HI7)	1.9e-53	_	_	_	00069817|gene_cluster:GC_00000190|genome_name:C_MAG2|gene_callers_id:308	ref|WP_114325021.1|	100	212	0	0	4	215	1	212	1.05e-154	437	thiol:disulfide interchange protein DsbA/DsbL [Candidatus Colwellia aromaticivorans]	thiol:disulfide interchange protein DsbA/DsbL [Candidatus Colwellia aromaticivorans]
Colwellia	C_ACC_308	Accessory	308	25.4891	7.48664	2.37202	3.15623	0.00159821	0.00981293	od	45	K03673	protein dithiol oxidoreductase (disulfide-forming) [EC:1.8.4.15]	1.6e-58	_	_	_	_	O	O	Posttranslational modification, protein turnover, chaperones	COG1651	Protein thiol-disulfide isomerase DsbC (DsbG) (PDB:2HI7)	1.9e-53	_	_	_	00069817|gene_cluster:GC_00000190|genome_name:C_MAG2|gene_callers_id:308	ref|WP_114325021.1|	100	212	0	0	4	215	1	212	1.05e-154	437	thiol:disulfide interchange protein DsbA/DsbL [Candidatus Colwellia aromaticivorans]	thiol:disulfide interchange protein DsbA/DsbL [Candidatus Colwellia aromaticivorans]
Colwellia	C_ACC_308	Accessory	308	25.4891	6.55127	1.88295	3.47926	0.000502791	0.00234097	o	5	K03673	protein dithiol oxidoreductase (disulfide-forming) [EC:1.8.4.15]	1.6e-58	_	_	_	_	O	O	Posttranslational modification, protein turnover, chaperones	COG1651	Protein thiol-disulfide isomerase DsbC (DsbG) (PDB:2HI7)	1.9e-53	_	_	_	00069817|gene_cluster:GC_00000190|genome_name:C_MAG2|gene_callers_id:308	ref|WP_114325021.1|	100	212	0	0	4	215	1	212	1.05e-154	437	thiol:disulfide interchange protein DsbA/DsbL [Candidatus Colwellia aromaticivorans]	thiol:disulfide interchange protein DsbA/DsbL [Candidatus Colwellia aromaticivorans]
Colwellia	C_ACC_311	Accessory	311	11.423	19.601	3.16964	6.18398	6.25e-10	2.36e-08	od	11	K00626	acetyl-CoA C-acetyltransferase [EC:2.3.1.9]	1.7e-172	M00373!!!M00375!!!M00374!!!M00088!!!M00095!!!M00849	Ethylmalonyl pathway!!!Hydroxypropionate-hydroxybutylate cycle!!!Dicarboxylate-hydroxybutyrate cycle!!!Ketone body biosynthesis, acetyl-CoA => acetoacetate/3-hydroxybutyrate/acetone!!!C5 isoprenoid biosynthesis, mevalonate pathway!!!C5 isoprenoid biosynthesis, mevalonate pathway, archaea	M00373!!!M00375!!!M00374!!!M00088!!!M00095!!!M00849	Pathway modules; Carbohydrate metabolism; Other carbohydrate metabolism!!!Pathway modules; Energy metabolism; Carbon fixation!!!Pathway modules; Energy metabolism; Carbon fixation!!!Pathway modules; Lipid metabolism; Lipid metabolism!!!Pathway modules; Biosynthesis of terpenoids and polyketides; Terpenoid backbone biosynthesis!!!Pathway modules; Biosynthesis of terpenoids and polyketides; Terpeno…	I	I	Lipid transport and metabolism	COG0183	Acetyl-CoA acetyltransferase (PaaJ) (PDB:1AFW)	2.9e-169	COG0183	Fatty acid biosynthesis	2.9e-169	00032031|gene_cluster:GC_00015593|genome_name:C_MAG2|gene_callers_id:311	ref|WP_114324941.1|	100	392	0	0	1	392	1	392	0	789	acetyl-CoA C-acetyltransferase [Candidatus Colwellia aromaticivorans]	acetyl-CoA C-acetyltransferase [Candidatus Colwellia aromaticivorans]
Colwellia	C_ACC_311	Accessory	311	11.423	19.5701	3.17669	6.16054	7.25e-10	7.64e-08	odn	23	K00626	acetyl-CoA C-acetyltransferase [EC:2.3.1.9]	1.7e-172	M00373!!!M00375!!!M00374!!!M00088!!!M00095!!!M00849	Ethylmalonyl pathway!!!Hydroxypropionate-hydroxybutylate cycle!!!Dicarboxylate-hydroxybutyrate cycle!!!Ketone body biosynthesis, acetyl-CoA => acetoacetate/3-hydroxybutyrate/acetone!!!C5 isoprenoid biosynthesis, mevalonate pathway!!!C5 isoprenoid biosynthesis, mevalonate pathway, archaea	M00373!!!M00375!!!M00374!!!M00088!!!M00095!!!M00849	Pathway modules; Carbohydrate metabolism; Other carbohydrate metabolism!!!Pathway modules; Energy metabolism; Carbon fixation!!!Pathway modules; Energy metabolism; Carbon fixation!!!Pathway modules; Lipid metabolism; Lipid metabolism!!!Pathway modules; Biosynthesis of terpenoids and polyketides; Terpenoid backbone biosynthesis!!!Pathway modules; Biosynthesis of terpenoids and polyketides; Terpeno…	I	I	Lipid transport and metabolism	COG0183	Acetyl-CoA acetyltransferase (PaaJ) (PDB:1AFW)	2.9e-169	COG0183	Fatty acid biosynthesis	2.9e-169	00032031|gene_cluster:GC_00015593|genome_name:C_MAG2|gene_callers_id:311	ref|WP_114324941.1|	100	392	0	0	1	392	1	392	0	789	acetyl-CoA C-acetyltransferase [Candidatus Colwellia aromaticivorans]	acetyl-CoA C-acetyltransferase [Candidatus Colwellia aromaticivorans]
Colwellia	C_ACC_312	Accessory	312	20.2743	7.25437	2.67767	2.70921	0.0067443	0.0190679	odn	32	K00626	acetyl-CoA C-acetyltransferase [EC:2.3.1.9]	3.6e-154	M00373!!!M00375!!!M00374!!!M00088!!!M00095!!!M00849	Ethylmalonyl pathway!!!Hydroxypropionate-hydroxybutylate cycle!!!Dicarboxylate-hydroxybutyrate cycle!!!Ketone body biosynthesis, acetyl-CoA => acetoacetate/3-hydroxybutyrate/acetone!!!C5 isoprenoid biosynthesis, mevalonate pathway!!!C5 isoprenoid biosynthesis, mevalonate pathway, archaea	M00373!!!M00375!!!M00374!!!M00088!!!M00095!!!M00849	Pathway modules; Carbohydrate metabolism; Other carbohydrate metabolism!!!Pathway modules; Energy metabolism; Carbon fixation!!!Pathway modules; Energy metabolism; Carbon fixation!!!Pathway modules; Lipid metabolism; Lipid metabolism!!!Pathway modules; Biosynthesis of terpenoids and polyketides; Terpenoid backbone biosynthesis!!!Pathway modules; Biosynthesis of terpenoids and polyketides; Terpeno…	I	I	Lipid transport and metabolism	COG0183	Acetyl-CoA acetyltransferase (PaaJ) (PDB:1AFW)	1.6e-196	COG0183	Fatty acid biosynthesis	1.6e-196	00088587|gene_cluster:GC_00005031|genome_name:C_MAG2|gene_callers_id:312	ref|WP_114324942.1|	100	394	0	0	1	394	3	396	0	806	acetyl-CoA C-acyltransferase family protein [Candidatus Colwellia aromaticivorans]	acetyl-CoA C-acyltransferase family protein [Candidatus Colwellia aromaticivorans]
Colwellia	C_ACC_312	Accessory	312	20.2743	7.01428	2.61842	2.67882	0.00738822	0.0184339	d	53	K00626	acetyl-CoA C-acetyltransferase [EC:2.3.1.9]	3.6e-154	M00373!!!M00375!!!M00374!!!M00088!!!M00095!!!M00849	Ethylmalonyl pathway!!!Hydroxypropionate-hydroxybutylate cycle!!!Dicarboxylate-hydroxybutyrate cycle!!!Ketone body biosynthesis, acetyl-CoA => acetoacetate/3-hydroxybutyrate/acetone!!!C5 isoprenoid biosynthesis, mevalonate pathway!!!C5 isoprenoid biosynthesis, mevalonate pathway, archaea	M00373!!!M00375!!!M00374!!!M00088!!!M00095!!!M00849	Pathway modules; Carbohydrate metabolism; Other carbohydrate metabolism!!!Pathway modules; Energy metabolism; Carbon fixation!!!Pathway modules; Energy metabolism; Carbon fixation!!!Pathway modules; Lipid metabolism; Lipid metabolism!!!Pathway modules; Biosynthesis of terpenoids and polyketides; Terpenoid backbone biosynthesis!!!Pathway modules; Biosynthesis of terpenoids and polyketides; Terpeno…	I	I	Lipid transport and metabolism	COG0183	Acetyl-CoA acetyltransferase (PaaJ) (PDB:1AFW)	1.6e-196	COG0183	Fatty acid biosynthesis	1.6e-196	00088587|gene_cluster:GC_00005031|genome_name:C_MAG2|gene_callers_id:312	ref|WP_114324942.1|	100	394	0	0	1	394	3	396	0	806	acetyl-CoA C-acyltransferase family protein [Candidatus Colwellia aromaticivorans]	acetyl-CoA C-acyltransferase family protein [Candidatus Colwellia aromaticivorans]
Colwellia	C_ACC_312	Accessory	312	20.2743	6.91242	2.65508	2.60346	0.00922868	0.0269914	od	36	K00626	acetyl-CoA C-acetyltransferase [EC:2.3.1.9]	3.6e-154	M00373!!!M00375!!!M00374!!!M00088!!!M00095!!!M00849	Ethylmalonyl pathway!!!Hydroxypropionate-hydroxybutylate cycle!!!Dicarboxylate-hydroxybutyrate cycle!!!Ketone body biosynthesis, acetyl-CoA => acetoacetate/3-hydroxybutyrate/acetone!!!C5 isoprenoid biosynthesis, mevalonate pathway!!!C5 isoprenoid biosynthesis, mevalonate pathway, archaea	M00373!!!M00375!!!M00374!!!M00088!!!M00095!!!M00849	Pathway modules; Carbohydrate metabolism; Other carbohydrate metabolism!!!Pathway modules; Energy metabolism; Carbon fixation!!!Pathway modules; Energy metabolism; Carbon fixation!!!Pathway modules; Lipid metabolism; Lipid metabolism!!!Pathway modules; Biosynthesis of terpenoids and polyketides; Terpenoid backbone biosynthesis!!!Pathway modules; Biosynthesis of terpenoids and polyketides; Terpeno…	I	I	Lipid transport and metabolism	COG0183	Acetyl-CoA acetyltransferase (PaaJ) (PDB:1AFW)	1.6e-196	COG0183	Fatty acid biosynthesis	1.6e-196	00088587|gene_cluster:GC_00005031|genome_name:C_MAG2|gene_callers_id:312	ref|WP_114324942.1|	100	394	0	0	1	394	3	396	0	806	acetyl-CoA C-acyltransferase family protein [Candidatus Colwellia aromaticivorans]	acetyl-CoA C-acyltransferase family protein [Candidatus Colwellia aromaticivorans]
Colwellia	C_ACC_324	Accessory	324	27.9835	6.14014	2.04131	3.00794	0.00263028	0.00958309	d	56	K00931	glutamate 5-kinase [EC:2.7.2.11]	2.2e-122	M00015	Proline biosynthesis, glutamate => proline	M00015	Pathway modules; Amino acid metabolism; Arginine and proline metabolism	E	E	Amino acid transport and metabolism	COG0263	Glutamate 5-kinase (ProB) (PDB:2W21)	4.2e-170	COG0263	Proline biosynthesis	4.2e-170	00056055|gene_cluster:GC_00000100|genome_name:C_MAG2|gene_callers_id:324	ref|WP_114324954.1|	100	365	0	0	1	365	1	365	0	748	glutamate 5-kinase [Candidatus Colwellia aromaticivorans]	glutamate 5-kinase [Candidatus Colwellia aromaticivorans]
Colwellia	C_ACC_325	Accessory	325	36.6389	5.69188	1.65581	3.43752	0.000587066	0.00464118	d	72	K00147	glutamate-5-semialdehyde dehydrogenase [EC:1.2.1.41]	4e-183	M00015	Proline biosynthesis, glutamate => proline	M00015	Pathway modules; Amino acid metabolism; Arginine and proline metabolism	E	E	Amino acid transport and metabolism	COG0014	Gamma-glutamyl phosphate reductase (ProA) (PDB:4GHK)	3.8e-183	COG0014	Proline biosynthesis	3.8e-183	00065406|gene_cluster:GC_00002636|genome_name:C_MAG2|gene_callers_id:325	ref|WP_114324955.1|	100	418	0	0	1	418	1	418	0	854	glutamate-5-semialdehyde dehydrogenase [Candidatus Colwellia aromaticivorans]	glutamate-5-semialdehyde dehydrogenase [Candidatus Colwellia aromaticivorans]
Colwellia	C_ACC_325	Accessory	325	36.6389	3.67117	1.41761	2.5897	0.00960604	0.0178547	o	3	K00147	glutamate-5-semialdehyde dehydrogenase [EC:1.2.1.41]	4e-183	M00015	Proline biosynthesis, glutamate => proline	M00015	Pathway modules; Amino acid metabolism; Arginine and proline metabolism	E	E	Amino acid transport and metabolism	COG0014	Gamma-glutamyl phosphate reductase (ProA) (PDB:4GHK)	3.8e-183	COG0014	Proline biosynthesis	3.8e-183	00065406|gene_cluster:GC_00002636|genome_name:C_MAG2|gene_callers_id:325	ref|WP_114324955.1|	100	418	0	0	1	418	1	418	0	854	glutamate-5-semialdehyde dehydrogenase [Candidatus Colwellia aromaticivorans]	glutamate-5-semialdehyde dehydrogenase [Candidatus Colwellia aromaticivorans]
Colwellia	C_ACC_341	Accessory	341	17.2259	7.01876	2.40208	2.92196	0.00347838	0.0127467	odn	27	K03206	azobenzene reductase [EC:1.7.1.6]	8.9e-58	_	_	_	_	C	C	Energy production and conversion	COG0431	NAD(P)H-dependent FMN reductase (SsuE) (PDB:6DQI)	1.7e-64	_	_	_	00059264|gene_cluster:GC_00004909|genome_name:C_MAG2|gene_callers_id:341	ref|WP_114324968.1|	100	204	0	0	1	204	1	204	7.35e-149	421	NAD(P)H-dependent oxidoreductase [Candidatus Colwellia aromaticivorans]	NAD(P)H-dependent oxidoreductase [Candidatus Colwellia aromaticivorans]
Colwellia	C_ACC_341	Accessory	341	17.2259	6.90356	2.37551	2.90614	0.00365916	0.0116916	d	36	K03206	azobenzene reductase [EC:1.7.1.6]	8.9e-58	_	_	_	_	C	C	Energy production and conversion	COG0431	NAD(P)H-dependent FMN reductase (SsuE) (PDB:6DQI)	1.7e-64	_	_	_	00059264|gene_cluster:GC_00004909|genome_name:C_MAG2|gene_callers_id:341	ref|WP_114324968.1|	100	204	0	0	1	204	1	204	7.35e-149	421	NAD(P)H-dependent oxidoreductase [Candidatus Colwellia aromaticivorans]	NAD(P)H-dependent oxidoreductase [Candidatus Colwellia aromaticivorans]
Colwellia	C_ACC_341	Accessory	341	17.2259	6.60976	2.36663	2.7929	0.00522371	0.0182394	od	37	K03206	azobenzene reductase [EC:1.7.1.6]	8.9e-58	_	_	_	_	C	C	Energy production and conversion	COG0431	NAD(P)H-dependent FMN reductase (SsuE) (PDB:6DQI)	1.7e-64	_	_	_	00059264|gene_cluster:GC_00004909|genome_name:C_MAG2|gene_callers_id:341	ref|WP_114324968.1|	100	204	0	0	1	204	1	204	7.35e-149	421	NAD(P)H-dependent oxidoreductase [Candidatus Colwellia aromaticivorans]	NAD(P)H-dependent oxidoreductase [Candidatus Colwellia aromaticivorans]
Colwellia	C_ACC_349	Accessory	349	21.5799	7.2383	2.26346	3.1979	0.00138433	0.00790662	odn	28	K06152	gluconate 2-dehydrogenase gamma chain [EC:1.1.99.3]	2.1e-28	_	_	_	_	_	_	_	_	_	_	_	_	_	00003556|gene_cluster:GC_00001474|genome_name:C_MAG2|gene_callers_id:349	ref|WP_114325026.1|	99.595	247	1	0	16	262	1	247	7.38e-180	504	gluconate 2-dehydrogenase subunit 3 family protein [Candidatus Colwellia aromaticivorans]	gluconate 2-dehydrogenase subunit 3 family protein [Candidatus Colwellia aromaticivorans]
Colwellia	C_ACC_349	Accessory	349	21.5799	7.19174	2.23743	3.21429	0.00130768	0.00660282	d	39	K06152	gluconate 2-dehydrogenase gamma chain [EC:1.1.99.3]	2.1e-28	_	_	_	_	_	_	_	_	_	_	_	_	_	00003556|gene_cluster:GC_00001474|genome_name:C_MAG2|gene_callers_id:349	ref|WP_114325026.1|	99.595	247	1	0	16	262	1	247	7.38e-180	504	gluconate 2-dehydrogenase subunit 3 family protein [Candidatus Colwellia aromaticivorans]	gluconate 2-dehydrogenase subunit 3 family protein [Candidatus Colwellia aromaticivorans]
Colwellia	C_ACC_349	Accessory	349	21.5799	6.8958	2.21891	3.10774	0.00188527	0.0104866	od	46	K06152	gluconate 2-dehydrogenase gamma chain [EC:1.1.99.3]	2.1e-28	_	_	_	_	_	_	_	_	_	_	_	_	_	00003556|gene_cluster:GC_00001474|genome_name:C_MAG2|gene_callers_id:349	ref|WP_114325026.1|	99.595	247	1	0	16	262	1	247	7.38e-180	504	gluconate 2-dehydrogenase subunit 3 family protein [Candidatus Colwellia aromaticivorans]	gluconate 2-dehydrogenase subunit 3 family protein [Candidatus Colwellia aromaticivorans]
Colwellia	C_ACC_349	Accessory	349	21.5799	6.15286	1.7526	3.5107	0.00044692	0.00221917	o	2	K06152	gluconate 2-dehydrogenase gamma chain [EC:1.1.99.3]	2.1e-28	_	_	_	_	_	_	_	_	_	_	_	_	_	00003556|gene_cluster:GC_00001474|genome_name:C_MAG2|gene_callers_id:349	ref|WP_114325026.1|	99.595	247	1	0	16	262	1	247	7.38e-180	504	gluconate 2-dehydrogenase subunit 3 family protein [Candidatus Colwellia aromaticivorans]	gluconate 2-dehydrogenase subunit 3 family protein [Candidatus Colwellia aromaticivorans]
Colwellia	C_ACC_357	Accessory	357	7.62598	5.91211	2.3181	2.55041	0.0107597	0.0241656	d	14	_	_	_	_	_	_	_	M	M	Cell wall/membrane/envelope biogenesis	COG2866	Murein tripeptide amidase MpaA (MpaA) (PDB:1ARL)	3e-182	_	_	_	00019306|gene_cluster:GC_00001534|genome_name:C_MAG2|gene_callers_id:357	ref|WP_114324981.1|	100	860	0	0	17	876	1	860	0	1773	hypothetical protein [Candidatus Colwellia aromaticivorans]	hypothetical protein [Candidatus Colwellia aromaticivorans]
Colwellia	C_ACC_357	Accessory	357	7.62598	5.88259	2.31942	2.53623	0.0112053	0.0278113	odn	16	_	_	_	_	_	_	_	M	M	Cell wall/membrane/envelope biogenesis	COG2866	Murein tripeptide amidase MpaA (MpaA) (PDB:1ARL)	3e-182	_	_	_	00019306|gene_cluster:GC_00001534|genome_name:C_MAG2|gene_callers_id:357	ref|WP_114324981.1|	100	860	0	0	17	876	1	860	0	1773	hypothetical protein [Candidatus Colwellia aromaticivorans]	hypothetical protein [Candidatus Colwellia aromaticivorans]
Colwellia	C_ACC_357	Accessory	357	7.62598	5.73714	2.31459	2.47868	0.0131869	0.0351305	od	15	_	_	_	_	_	_	_	M	M	Cell wall/membrane/envelope biogenesis	COG2866	Murein tripeptide amidase MpaA (MpaA) (PDB:1ARL)	3e-182	_	_	_	00019306|gene_cluster:GC_00001534|genome_name:C_MAG2|gene_callers_id:357	ref|WP_114324981.1|	100	860	0	0	17	876	1	860	0	1773	hypothetical protein [Candidatus Colwellia aromaticivorans]	hypothetical protein [Candidatus Colwellia aromaticivorans]
Colwellia	C_ACC_358	Accessory	358	46.2957	3.11372	1.32204	2.35524	0.0185108	0.0317112	o	14	K07400	Fe/S biogenesis protein NfuA	1.2e-86	_	_	_	_	O	O!!!O	Posttranslational modification, protein turnover, chaperones!!!Posttranslational modification, protein turnover, chaperones	COG0316!!!COG0694	Fe-S cluster assembly iron-binding protein IscA (IscA) (PDB:1R94)!!!Fe-S cluster biogenesis protein NfuA, 4Fe-4S-binding domain (NifU) (PDB:2Z51)	4.5e-99	_	_	_	00053112|gene_cluster:GC_00000447|genome_name:C_MAG2|gene_callers_id:358	ref|WP_114324982.1|	100	192	0	0	1	192	1	192	9.84e-140	397	Fe-S biogenesis protein NfuA [Candidatus Colwellia aromaticivorans]	Fe-S biogenesis protein NfuA [Candidatus Colwellia aromaticivorans]
Colwellia	C_ACC_363	Accessory	363	17.0164	7.20875	2.51921	2.86151	0.00421625	0.0126396	d	33	K07152	protein SCO1	3e-50	_	_	_	_	O	O	Posttranslational modification, protein turnover, chaperones	COG1999	Cytochrome oxidase Cu insertion factor, SCO1/SenC/PrrC family (Sco1) (PDB:1ON4)	1e-72	_	_	_	00044051|gene_cluster:GC_00001331|genome_name:C_MAG2|gene_callers_id:363	ref|WP_114324987.1|	100	206	0	0	1	206	1	206	3.76e-150	424	SCO family protein [Candidatus Colwellia aromaticivorans]	SCO family protein [Candidatus Colwellia aromaticivorans]
Colwellia	C_ACC_363	Accessory	363	17.0164	7.203	2.53022	2.84679	0.00441625	0.0144447	odn	39	K07152	protein SCO1	3e-50	_	_	_	_	O	O	Posttranslational modification, protein turnover, chaperones	COG1999	Cytochrome oxidase Cu insertion factor, SCO1/SenC/PrrC family (Sco1) (PDB:1ON4)	1e-72	_	_	_	00044051|gene_cluster:GC_00001331|genome_name:C_MAG2|gene_callers_id:363	ref|WP_114324987.1|	100	206	0	0	1	206	1	206	3.76e-150	424	SCO family protein [Candidatus Colwellia aromaticivorans]	SCO family protein [Candidatus Colwellia aromaticivorans]
Colwellia	C_ACC_363	Accessory	363	17.0164	6.9687	2.52189	2.76329	0.00572219	0.0193596	od	33	K07152	protein SCO1	3e-50	_	_	_	_	O	O	Posttranslational modification, protein turnover, chaperones	COG1999	Cytochrome oxidase Cu insertion factor, SCO1/SenC/PrrC family (Sco1) (PDB:1ON4)	1e-72	_	_	_	00044051|gene_cluster:GC_00001331|genome_name:C_MAG2|gene_callers_id:363	ref|WP_114324987.1|	100	206	0	0	1	206	1	206	3.76e-150	424	SCO family protein [Candidatus Colwellia aromaticivorans]	SCO family protein [Candidatus Colwellia aromaticivorans]
Colwellia	C_ACC_368	Accessory	368	29.133	6.32817	2.07437	3.05065	0.00228347	0.00878906	d	52	K02276	cytochrome c oxidase subunit III [EC:7.1.1.9]	1.6e-71	M00155	Cytochrome c oxidase, prokaryotes	M00155	Pathway modules; Energy metabolism; ATP synthesis	C	C	Energy production and conversion	COG1845	Heme/copper-type cytochrome/quinol oxidase, subunit 3 (CyoC) (PDB:1QLE)	2.8e-148	_	_	_	00075266|gene_cluster:GC_00001328|genome_name:C_MAG2|gene_callers_id:368	ref|WP_114324991.1|	100	294	0	0	1	294	1	294	0	598	cytochrome c oxidase subunit 3 [Candidatus Colwellia aromaticivorans]	cytochrome c oxidase subunit 3 [Candidatus Colwellia aromaticivorans]
Colwellia	C_ACC_370	Accessory	370	18.4484	3.27541	1.42235	2.30282	0.021289	0.0356269	o	2	K02274	cytochrome c oxidase subunit I [EC:7.1.1.9]	8.9e-251	M00155	Cytochrome c oxidase, prokaryotes	M00155	Pathway modules; Energy metabolism; ATP synthesis	C	C	Energy production and conversion	COG0843	Heme/copper-type cytochrome/quinol oxidase, subunit 1 (CyoB) (PDB:1AR1)	5.9e-298	_	_	_	00010618|gene_cluster:GC_00001215|genome_name:C_MAG2|gene_callers_id:370	ref|WP_114324993.1|	100	533	0	0	1	533	1	533	0	1075	cytochrome c oxidase subunit I [Candidatus Colwellia aromaticivorans]	cytochrome c oxidase subunit I [Candidatus Colwellia aromaticivorans]
Colwellia	C_ACC_371	Accessory	371	17.1864	6.97382	2.18217	3.19582	0.00139433	0.00679442	d	30	K02275	cytochrome c oxidase subunit II [EC:7.1.1.9]	1.5e-124	M00155	Cytochrome c oxidase, prokaryotes	M00155	Pathway modules; Energy metabolism; ATP synthesis	C	C!!!C	Energy production and conversion!!!Energy production and conversion	COG1622!!!COG2010	Heme/copper-type cytochrome/quinol oxidase, subunit 2 (CyoA) (PDB:1CYW)!!!Cytochrome c, mono- and diheme variants (CccA) (PDB:1A2S)	1.8e-179	_	_	_	00050486|gene_cluster:GC_00001369|genome_name:C_MAG2|gene_callers_id:371	ref|WP_114325031.1|	100	371	0	0	19	389	1	371	0	773	cytochrome c oxidase subunit II [Candidatus Colwellia aromaticivorans]	cytochrome c oxidase subunit II [Candidatus Colwellia aromaticivorans]
Colwellia	C_ACC_371	Accessory	371	17.1864	6.00152	2.26643	2.64801	0.00809667	0.0245792	od	31	K02275	cytochrome c oxidase subunit II [EC:7.1.1.9]	1.5e-124	M00155	Cytochrome c oxidase, prokaryotes	M00155	Pathway modules; Energy metabolism; ATP synthesis	C	C!!!C	Energy production and conversion!!!Energy production and conversion	COG1622!!!COG2010	Heme/copper-type cytochrome/quinol oxidase, subunit 2 (CyoA) (PDB:1CYW)!!!Cytochrome c, mono- and diheme variants (CccA) (PDB:1A2S)	1.8e-179	_	_	_	00050486|gene_cluster:GC_00001369|genome_name:C_MAG2|gene_callers_id:371	ref|WP_114325031.1|	100	371	0	0	19	389	1	371	0	773	cytochrome c oxidase subunit II [Candidatus Colwellia aromaticivorans]	cytochrome c oxidase subunit II [Candidatus Colwellia aromaticivorans]
Colwellia	C_ACC_371	Accessory	371	17.1864	5.80584	2.23724	2.5951	0.00945648	0.0244586	odn	46	K02275	cytochrome c oxidase subunit II [EC:7.1.1.9]	1.5e-124	M00155	Cytochrome c oxidase, prokaryotes	M00155	Pathway modules; Energy metabolism; ATP synthesis	C	C!!!C	Energy production and conversion!!!Energy production and conversion	COG1622!!!COG2010	Heme/copper-type cytochrome/quinol oxidase, subunit 2 (CyoA) (PDB:1CYW)!!!Cytochrome c, mono- and diheme variants (CccA) (PDB:1A2S)	1.8e-179	_	_	_	00050486|gene_cluster:GC_00001369|genome_name:C_MAG2|gene_callers_id:371	ref|WP_114325031.1|	100	371	0	0	19	389	1	371	0	773	cytochrome c oxidase subunit II [Candidatus Colwellia aromaticivorans]	cytochrome c oxidase subunit II [Candidatus Colwellia aromaticivorans]
Colwellia	C_ACC_371	Accessory	371	17.1864	5.39369	1.98216	2.72112	0.0065061	0.0130191	o	1	K02275	cytochrome c oxidase subunit II [EC:7.1.1.9]	1.5e-124	M00155	Cytochrome c oxidase, prokaryotes	M00155	Pathway modules; Energy metabolism; ATP synthesis	C	C!!!C	Energy production and conversion!!!Energy production and conversion	COG1622!!!COG2010	Heme/copper-type cytochrome/quinol oxidase, subunit 2 (CyoA) (PDB:1CYW)!!!Cytochrome c, mono- and diheme variants (CccA) (PDB:1A2S)	1.8e-179	_	_	_	00050486|gene_cluster:GC_00001369|genome_name:C_MAG2|gene_callers_id:371	ref|WP_114325031.1|	100	371	0	0	19	389	1	371	0	773	cytochrome c oxidase subunit II [Candidatus Colwellia aromaticivorans]	cytochrome c oxidase subunit II [Candidatus Colwellia aromaticivorans]
Colwellia	C_ACC_380	Accessory	380	14.7171	7.45767	2.36011	3.15988	0.00157835	0.00720092	d	21	K03179	4-hydroxybenzoate polyprenyltransferase [EC:2.5.1.39]	1.1e-117	M00117	Ubiquinone biosynthesis, prokaryotes, chorismate (+ polyprenyl-PP) => ubiquinol	M00117	Pathway modules; Metabolism of cofactors and vitamins; Cofactor and vitamin metabolism	H	H	Coenzyme transport and metabolism	COG0382	4-hydroxybenzoate polyprenyltransferase (UbiA) (PDB:4OD4) (PUBMED:28830929)	8.4e-134	COG0382	Ubiquinone biosynthesis	8.4e-134	00075974|gene_cluster:GC_00000082|genome_name:C_MAG2|gene_callers_id:380	ref|WP_114325000.1|	100	287	0	0	1	287	1	287	0	584	4-hydroxybenzoate octaprenyltransferase [Candidatus Colwellia aromaticivorans]	4-hydroxybenzoate octaprenyltransferase [Candidatus Colwellia aromaticivorans]
Colwellia	C_ACC_380	Accessory	380	14.7171	7.26618	2.4004	3.02707	0.00246934	0.0103572	odn	31	K03179	4-hydroxybenzoate polyprenyltransferase [EC:2.5.1.39]	1.1e-117	M00117	Ubiquinone biosynthesis, prokaryotes, chorismate (+ polyprenyl-PP) => ubiquinol	M00117	Pathway modules; Metabolism of cofactors and vitamins; Cofactor and vitamin metabolism	H	H	Coenzyme transport and metabolism	COG0382	4-hydroxybenzoate polyprenyltransferase (UbiA) (PDB:4OD4) (PUBMED:28830929)	8.4e-134	COG0382	Ubiquinone biosynthesis	8.4e-134	00075974|gene_cluster:GC_00000082|genome_name:C_MAG2|gene_callers_id:380	ref|WP_114325000.1|	100	287	0	0	1	287	1	287	0	584	4-hydroxybenzoate octaprenyltransferase [Candidatus Colwellia aromaticivorans]	4-hydroxybenzoate octaprenyltransferase [Candidatus Colwellia aromaticivorans]
Colwellia	C_ACC_380	Accessory	380	14.7171	7.0473	2.22029	3.17404	0.00150334	0.00459057	o	3	K03179	4-hydroxybenzoate polyprenyltransferase [EC:2.5.1.39]	1.1e-117	M00117	Ubiquinone biosynthesis, prokaryotes, chorismate (+ polyprenyl-PP) => ubiquinol	M00117	Pathway modules; Metabolism of cofactors and vitamins; Cofactor and vitamin metabolism	H	H	Coenzyme transport and metabolism	COG0382	4-hydroxybenzoate polyprenyltransferase (UbiA) (PDB:4OD4) (PUBMED:28830929)	8.4e-134	COG0382	Ubiquinone biosynthesis	8.4e-134	00075974|gene_cluster:GC_00000082|genome_name:C_MAG2|gene_callers_id:380	ref|WP_114325000.1|	100	287	0	0	1	287	1	287	0	584	4-hydroxybenzoate octaprenyltransferase [Candidatus Colwellia aromaticivorans]	4-hydroxybenzoate octaprenyltransferase [Candidatus Colwellia aromaticivorans]
Colwellia	C_ACC_380	Accessory	380	14.7171	6.92177	2.39891	2.88538	0.00390944	0.0156177	od	31	K03179	4-hydroxybenzoate polyprenyltransferase [EC:2.5.1.39]	1.1e-117	M00117	Ubiquinone biosynthesis, prokaryotes, chorismate (+ polyprenyl-PP) => ubiquinol	M00117	Pathway modules; Metabolism of cofactors and vitamins; Cofactor and vitamin metabolism	H	H	Coenzyme transport and metabolism	COG0382	4-hydroxybenzoate polyprenyltransferase (UbiA) (PDB:4OD4) (PUBMED:28830929)	8.4e-134	COG0382	Ubiquinone biosynthesis	8.4e-134	00075974|gene_cluster:GC_00000082|genome_name:C_MAG2|gene_callers_id:380	ref|WP_114325000.1|	100	287	0	0	1	287	1	287	0	584	4-hydroxybenzoate octaprenyltransferase [Candidatus Colwellia aromaticivorans]	4-hydroxybenzoate octaprenyltransferase [Candidatus Colwellia aromaticivorans]
Colwellia	C_ACC_382	Accessory	382	40.4196	6.77994	2.09883	3.23035	0.00123639	0.00755318	odn	67	K02415	flagellar protein FliL	1.7e-13	_	_	_	_	N	N	Cell motility	COG1580	Flagellar basal body-associated protein FliL (FliL)	1.3e-46	_	_	_	00029672|gene_cluster:GC_00000644|genome_name:C_MAG2|gene_callers_id:382	ref|WP_114325002.1|	100	125	0	0	1	125	1	125	4.34e-86	256	flagellar basal body-associated protein FliL [Candidatus Colwellia aromaticivorans]	flagellar basal body-associated protein FliL [Candidatus Colwellia aromaticivorans]
Colwellia	C_ACC_384	Accessory	384	32.7153	6.36575	2.28677	2.78374	0.00537368	0.0147218	d	69	K02439	thiosulfate sulfurtransferase [EC:2.8.1.1]	8.4e-45	_	_	_	_	P	P	Inorganic ion transport and metabolism	COG0607	Rhodanese-related sulfurtransferase (PspE) (PDB:1TQ1)	3.3e-41	COG0607	Urea cycle	3.3e-41	00003381|gene_cluster:GC_00000540|genome_name:C_MAG2|gene_callers_id:384	ref|WP_114325004.1|	100	114	0	0	1	114	1	114	4.58e-80	240	thiosulfate sulfurtransferase GlpE [Candidatus Colwellia aromaticivorans]	thiosulfate sulfurtransferase GlpE [Candidatus Colwellia aromaticivorans]
Colwellia	C_ACC_392	Accessory	392	29.226	6.35083	2.2101	2.87354	0.00405894	0.0137544	odn	62	K00954	pantetheine-phosphate adenylyltransferase [EC:2.7.7.3]	1.4e-76	M00120	Coenzyme A biosynthesis, pantothenate => CoA	M00120	Pathway modules; Metabolism of cofactors and vitamins; Cofactor and vitamin metabolism	H	H	Coenzyme transport and metabolism	COG0669	Phosphopantetheine adenylyltransferase (CoaD) (PDB:3F3M)	1.3e-67	COG0669	Pantothenate/CoA biosynthesis	1.3e-67	00003642|gene_cluster:GC_00000534|genome_name:C_MAG2|gene_callers_id:392	ref|WP_114325011.1|	100	159	0	0	1	159	1	159	4.99e-111	322	pantetheine-phosphate adenylyltransferase [Candidatus Colwellia aromaticivorans]	pantetheine-phosphate adenylyltransferase [Candidatus Colwellia aromaticivorans]
Colwellia	C_ACC_393	Accessory	393	13.2062	6.74915	2.40153	2.81035	0.00494877	0.0139969	d	22	K10563	formamidopyrimidine-DNA glycosylase [EC:3.2.2.23 4.2.99.18]	7e-100	_	_	_	_	L	L	Replication, recombination and repair	COG0266	Formamidopyrimidine-DNA glycosylase (Nei) (PDB:1EE8)	2.2e-123	_	_	_	00034531|gene_cluster:GC_00000337|genome_name:C_MAG2|gene_callers_id:393	ref|WP_114325034.1|	100	271	0	0	1	271	1	271	0	562	bifunctional DNA-formamidopyrimidine glycosylase/DNA-(apurinic or apyrimidinic site) lyase [Candidatus Colwellia aromaticivorans]	bifunctional DNA-formamidopyrimidine glycosylase/DNA-(apurinic or apyrimidinic site) lyase [Candidatus Colwellia aromaticivorans]
Colwellia	C_ACC_393	Accessory	393	13.2062	6.7155	2.40735	2.78959	0.00527756	0.0161018	odn	22	K10563	formamidopyrimidine-DNA glycosylase [EC:3.2.2.23 4.2.99.18]	7e-100	_	_	_	_	L	L	Replication, recombination and repair	COG0266	Formamidopyrimidine-DNA glycosylase (Nei) (PDB:1EE8)	2.2e-123	_	_	_	00034531|gene_cluster:GC_00000337|genome_name:C_MAG2|gene_callers_id:393	ref|WP_114325034.1|	100	271	0	0	1	271	1	271	0	562	bifunctional DNA-formamidopyrimidine glycosylase/DNA-(apurinic or apyrimidinic site) lyase [Candidatus Colwellia aromaticivorans]	bifunctional DNA-formamidopyrimidine glycosylase/DNA-(apurinic or apyrimidinic site) lyase [Candidatus Colwellia aromaticivorans]
Colwellia	C_ACC_393	Accessory	393	13.2062	6.34015	2.35313	2.69434	0.00705272	0.022378	od	32	K10563	formamidopyrimidine-DNA glycosylase [EC:3.2.2.23 4.2.99.18]	7e-100	_	_	_	_	L	L	Replication, recombination and repair	COG0266	Formamidopyrimidine-DNA glycosylase (Nei) (PDB:1EE8)	2.2e-123	_	_	_	00034531|gene_cluster:GC_00000337|genome_name:C_MAG2|gene_callers_id:393	ref|WP_114325034.1|	100	271	0	0	1	271	1	271	0	562	bifunctional DNA-formamidopyrimidine glycosylase/DNA-(apurinic or apyrimidinic site) lyase [Candidatus Colwellia aromaticivorans]	bifunctional DNA-formamidopyrimidine glycosylase/DNA-(apurinic or apyrimidinic site) lyase [Candidatus Colwellia aromaticivorans]
Colwellia	C_ACC_397	Accessory	397	36.6254	3.69823	1.54384	2.39548	0.0165986	0.0287495	o	1	_	_	_	_	_	_	_	_	_	_	_	_	_	_	_	_	00032277|gene_cluster:GC_00005677|genome_name:C_MAG2|gene_callers_id:397	ref|WP_114325015.1|	100	132	0	0	1	132	1	132	1.46e-90	268	hypothetical protein [Candidatus Colwellia aromaticivorans]	hypothetical protein [Candidatus Colwellia aromaticivorans]
Colwellia	C_ACC_400	Accessory	400	13.6623	7.1537	2.53716	2.81957	0.00480877	0.0151359	odn	19	K03630	DNA repair protein RadC	1.1e-90	_	_	_	_	L	L	Replication, recombination and repair	COG2003	DNA repair protein RadC, contains a helix-hairpin-helix DNA-binding motif (RadC) (PDB:2QLC) (PUBMED:9695921)	6.1e-77	_	_	_	00069473|gene_cluster:GC_00000343|genome_name:C_MAG2|gene_callers_id:400	ref|WP_114325018.1|	100	240	0	0	1	240	1	240	3.64e-176	493	DNA repair protein RadC [Candidatus Colwellia aromaticivorans]	DNA repair protein RadC [Candidatus Colwellia aromaticivorans]
Colwellia	C_ACC_400	Accessory	400	13.6623	7.07705	2.53301	2.79393	0.00520716	0.0144516	d	20	K03630	DNA repair protein RadC	1.1e-90	_	_	_	_	L	L	Replication, recombination and repair	COG2003	DNA repair protein RadC, contains a helix-hairpin-helix DNA-binding motif (RadC) (PDB:2QLC) (PUBMED:9695921)	6.1e-77	_	_	_	00069473|gene_cluster:GC_00000343|genome_name:C_MAG2|gene_callers_id:400	ref|WP_114325018.1|	100	240	0	0	1	240	1	240	3.64e-176	493	DNA repair protein RadC [Candidatus Colwellia aromaticivorans]	DNA repair protein RadC [Candidatus Colwellia aromaticivorans]
Colwellia	C_ACC_400	Accessory	400	13.6623	6.3941	2.40447	2.65926	0.00783134	0.023924	od	36	K03630	DNA repair protein RadC	1.1e-90	_	_	_	_	L	L	Replication, recombination and repair	COG2003	DNA repair protein RadC, contains a helix-hairpin-helix DNA-binding motif (RadC) (PDB:2QLC) (PUBMED:9695921)	6.1e-77	_	_	_	00069473|gene_cluster:GC_00000343|genome_name:C_MAG2|gene_callers_id:400	ref|WP_114325018.1|	100	240	0	0	1	240	1	240	3.64e-176	493	DNA repair protein RadC [Candidatus Colwellia aromaticivorans]	DNA repair protein RadC [Candidatus Colwellia aromaticivorans]
Colwellia	C_ACC_405	Accessory	405	15.3043	5.39952	2.06289	2.61746	0.00885877	0.0261627	od	31	K20975	two-component system, sensor histidine kinase [EC:2.7.13.3]	6.2e-131	_	_	_	_	E	E!!!T!!!T!!!T	Amino acid transport and metabolism!!!Signal transduction mechanisms!!!Signal transduction mechanisms!!!Signal transduction mechanisms	COG0591!!!COG0642!!!COG0784!!!COG2202	Na+/proline symporter (PutP) (PDB:5NVA)!!!Signal transduction histidine kinase (BaeS) (PDB:1JOY)!!!CheY-like REC (receiver) domain, includes chemotaxis protein CheY and sporulation regulator Spo0F (CheY) (PDB:6QRJ)!!!PAS domain (PAS) (PDB:2MWG)	0	_	_	_	00007935|gene_cluster:GC_00000030|genome_name:C_MAG2|gene_callers_id:405	ref|WP_114324873.1|	100	1154	0	0	1	1154	1	1154	0	2348	hybrid sensor histidine kinase/response regulator [Candidatus Colwellia aromaticivorans]	hybrid sensor histidine kinase/response regulator [Candidatus Colwellia aromaticivorans]
Colwellia	C_ACC_405	Accessory	405	15.3043	4.74458	2.06239	2.30052	0.0214185	0.0459617	odn	25	K20975	two-component system, sensor histidine kinase [EC:2.7.13.3]	6.2e-131	_	_	_	_	E	E!!!T!!!T!!!T	Amino acid transport and metabolism!!!Signal transduction mechanisms!!!Signal transduction mechanisms!!!Signal transduction mechanisms	COG0591!!!COG0642!!!COG0784!!!COG2202	Na+/proline symporter (PutP) (PDB:5NVA)!!!Signal transduction histidine kinase (BaeS) (PDB:1JOY)!!!CheY-like REC (receiver) domain, includes chemotaxis protein CheY and sporulation regulator Spo0F (CheY) (PDB:6QRJ)!!!PAS domain (PAS) (PDB:2MWG)	0	_	_	_	00007935|gene_cluster:GC_00000030|genome_name:C_MAG2|gene_callers_id:405	ref|WP_114324873.1|	100	1154	0	0	1	1154	1	1154	0	2348	hybrid sensor histidine kinase/response regulator [Candidatus Colwellia aromaticivorans]	hybrid sensor histidine kinase/response regulator [Candidatus Colwellia aromaticivorans]
Colwellia	C_ACC_405	Accessory	405	15.3043	4.64892	2.03993	2.27896	0.0226695	0.0436814	d	28	K20975	two-component system, sensor histidine kinase [EC:2.7.13.3]	6.2e-131	_	_	_	_	E	E!!!T!!!T!!!T	Amino acid transport and metabolism!!!Signal transduction mechanisms!!!Signal transduction mechanisms!!!Signal transduction mechanisms	COG0591!!!COG0642!!!COG0784!!!COG2202	Na+/proline symporter (PutP) (PDB:5NVA)!!!Signal transduction histidine kinase (BaeS) (PDB:1JOY)!!!CheY-like REC (receiver) domain, includes chemotaxis protein CheY and sporulation regulator Spo0F (CheY) (PDB:6QRJ)!!!PAS domain (PAS) (PDB:2MWG)	0	_	_	_	00007935|gene_cluster:GC_00000030|genome_name:C_MAG2|gene_callers_id:405	ref|WP_114324873.1|	100	1154	0	0	1	1154	1	1154	0	2348	hybrid sensor histidine kinase/response regulator [Candidatus Colwellia aromaticivorans]	hybrid sensor histidine kinase/response regulator [Candidatus Colwellia aromaticivorans]
Colwellia	C_ACC_420	Accessory	420	8.98584	6.60396	2.55073	2.58905	0.00962416	0.0223245	d	16	K12146	hydrogenase-4 transcriptional activator	4.9e-184	_	_	_	_	T	T!!!K!!!T	Signal transduction mechanisms!!!Transcription!!!Signal transduction mechanisms	COG2202!!!COG3604	PAS domain (PAS) (PDB:2MWG)!!!FhlA-type transcriptional regulator, contains GAF, AAA-type ATPase, and DNA-binding Fis domains (FhlA)	2.3e-213	_	_	_	00044850|gene_cluster:GC_00002790|genome_name:C_MAG2|gene_callers_id:420	ref|WP_114325045.1|	100	474	0	0	1	474	1	474	0	978	sigma 54-interacting transcriptional regulator [Candidatus Colwellia aromaticivorans]	sigma 54-interacting transcriptional regulator [Candidatus Colwellia aromaticivorans]
Colwellia	C_ACC_420	Accessory	420	8.98584	6.58891	2.56942	2.56436	0.0103368	0.0261951	odn	13	K12146	hydrogenase-4 transcriptional activator	4.9e-184	_	_	_	_	T	T!!!K!!!T	Signal transduction mechanisms!!!Transcription!!!Signal transduction mechanisms	COG2202!!!COG3604	PAS domain (PAS) (PDB:2MWG)!!!FhlA-type transcriptional regulator, contains GAF, AAA-type ATPase, and DNA-binding Fis domains (FhlA)	2.3e-213	_	_	_	00044850|gene_cluster:GC_00002790|genome_name:C_MAG2|gene_callers_id:420	ref|WP_114325045.1|	100	474	0	0	1	474	1	474	0	978	sigma 54-interacting transcriptional regulator [Candidatus Colwellia aromaticivorans]	sigma 54-interacting transcriptional regulator [Candidatus Colwellia aromaticivorans]
Colwellia	C_ACC_420	Accessory	420	8.98584	5.88328	2.48782	2.36483	0.0180382	0.0442416	od	21	K12146	hydrogenase-4 transcriptional activator	4.9e-184	_	_	_	_	T	T!!!K!!!T	Signal transduction mechanisms!!!Transcription!!!Signal transduction mechanisms	COG2202!!!COG3604	PAS domain (PAS) (PDB:2MWG)!!!FhlA-type transcriptional regulator, contains GAF, AAA-type ATPase, and DNA-binding Fis domains (FhlA)	2.3e-213	_	_	_	00044850|gene_cluster:GC_00002790|genome_name:C_MAG2|gene_callers_id:420	ref|WP_114325045.1|	100	474	0	0	1	474	1	474	0	978	sigma 54-interacting transcriptional regulator [Candidatus Colwellia aromaticivorans]	sigma 54-interacting transcriptional regulator [Candidatus Colwellia aromaticivorans]
Colwellia	C_ACC_432	Accessory	432	17.1947	6.98988	2.24796	3.10943	0.00187451	0.00783352	d	32	_	_	_	_	_	_	_	S	S	Function unknown	COG5473	Uncharacterized membrane protein	7.1e-13	_	_	_	00059105|gene_cluster:GC_00000352|genome_name:C_MAG2|gene_callers_id:432	ref|WP_114325056.1|	100	277	0	0	1	277	1	277	0	546	hypothetical protein [Candidatus Colwellia aromaticivorans]	hypothetical protein [Candidatus Colwellia aromaticivorans]
Colwellia	C_ACC_432	Accessory	432	17.1947	6.98009	2.26858	3.07686	0.00209194	0.0093835	odn	28	_	_	_	_	_	_	_	S	S	Function unknown	COG5473	Uncharacterized membrane protein	7.1e-13	_	_	_	00059105|gene_cluster:GC_00000352|genome_name:C_MAG2|gene_callers_id:432	ref|WP_114325056.1|	100	277	0	0	1	277	1	277	0	546	hypothetical protein [Candidatus Colwellia aromaticivorans]	hypothetical protein [Candidatus Colwellia aromaticivorans]
Colwellia	C_ACC_432	Accessory	432	17.1947	6.65546	2.23906	2.97243	0.00295455	0.0131165	od	33	_	_	_	_	_	_	_	S	S	Function unknown	COG5473	Uncharacterized membrane protein	7.1e-13	_	_	_	00059105|gene_cluster:GC_00000352|genome_name:C_MAG2|gene_callers_id:432	ref|WP_114325056.1|	100	277	0	0	1	277	1	277	0	546	hypothetical protein [Candidatus Colwellia aromaticivorans]	hypothetical protein [Candidatus Colwellia aromaticivorans]
Colwellia	C_ACC_432	Accessory	432	17.1947	5.95242	1.78886	3.32749	0.00087632	0.00321945	o	2	_	_	_	_	_	_	_	S	S	Function unknown	COG5473	Uncharacterized membrane protein	7.1e-13	_	_	_	00059105|gene_cluster:GC_00000352|genome_name:C_MAG2|gene_callers_id:432	ref|WP_114325056.1|	100	277	0	0	1	277	1	277	0	546	hypothetical protein [Candidatus Colwellia aromaticivorans]	hypothetical protein [Candidatus Colwellia aromaticivorans]
Colwellia	C_ACC_433	Accessory	433	16.8381	7.23282	1.81599	3.98285	6.81e-05	0.000757885	o	5	K03796	Bax protein	2.2e-88	_	_	_	_	R	R	General function prediction only	COG2992	Uncharacterized FlgJ-related protein (Bax)	3.3e-90	_	_	_	00020378|gene_cluster:GC_00000828|genome_name:C_MAG2|gene_callers_id:433	ref|WP_114325057.1|	100	286	0	0	1	286	1	286	0	588	glucosaminidase domain-containing protein [Candidatus Colwellia aromaticivorans]	glucosaminidase domain-containing protein [Candidatus Colwellia aromaticivorans]
Colwellia	C_ACC_433	Accessory	433	16.8381	7.0692	2.00285	3.52958	0.000416226	0.00501176	odn	27	K03796	Bax protein	2.2e-88	_	_	_	_	R	R	General function prediction only	COG2992	Uncharacterized FlgJ-related protein (Bax)	3.3e-90	_	_	_	00020378|gene_cluster:GC_00000828|genome_name:C_MAG2|gene_callers_id:433	ref|WP_114325057.1|	100	286	0	0	1	286	1	286	0	588	glucosaminidase domain-containing protein [Candidatus Colwellia aromaticivorans]	glucosaminidase domain-containing protein [Candidatus Colwellia aromaticivorans]
Colwellia	C_ACC_433	Accessory	433	16.8381	7.04013	1.98636	3.54423	0.000393759	0.00384993	d	31	K03796	Bax protein	2.2e-88	_	_	_	_	R	R	General function prediction only	COG2992	Uncharacterized FlgJ-related protein (Bax)	3.3e-90	_	_	_	00020378|gene_cluster:GC_00000828|genome_name:C_MAG2|gene_callers_id:433	ref|WP_114325057.1|	100	286	0	0	1	286	1	286	0	588	glucosaminidase domain-containing protein [Candidatus Colwellia aromaticivorans]	glucosaminidase domain-containing protein [Candidatus Colwellia aromaticivorans]
Colwellia	C_ACC_433	Accessory	433	16.8381	6.86196	1.97645	3.47185	0.000516877	0.00578562	od	33	K03796	Bax protein	2.2e-88	_	_	_	_	R	R	General function prediction only	COG2992	Uncharacterized FlgJ-related protein (Bax)	3.3e-90	_	_	_	00020378|gene_cluster:GC_00000828|genome_name:C_MAG2|gene_callers_id:433	ref|WP_114325057.1|	100	286	0	0	1	286	1	286	0	588	glucosaminidase domain-containing protein [Candidatus Colwellia aromaticivorans]	glucosaminidase domain-containing protein [Candidatus Colwellia aromaticivorans]
Colwellia	C_ACC_436	Accessory	436	8.00568	15.8193	3.6624	4.3194	1.56e-05	0.000443296	od	6	K01028	3-oxoacid CoA-transferase subunit A [EC:2.8.3.5]	7.8e-114	_	_	_	_	I	I	Lipid transport and metabolism	COG1788	Acyl CoA:acetate/3-ketoacid CoA transferase, alpha subunit (AtoD) (PDB:1K6D)	1.3e-113	_	_	_	00044252|gene_cluster:GC_00000057|genome_name:C_MAG2|gene_callers_id:436	ref|WP_114325060.1|	100	233	0	0	1	233	1	233	4.47e-169	474	CoA transferase subunit A [Candidatus Colwellia aromaticivorans]	CoA transferase subunit A [Candidatus Colwellia aromaticivorans]
Colwellia	C_ACC_438	Accessory	438	15.3617	6.81959	2.38127	2.86385	0.00418526	0.0125876	d	32	_	_	_	_	_	_	_	Q	Q	Secondary metabolites biosynthesis, transport and catabolism	COG5285	Ectoine hydroxylase-related dioxygenase, phytanoyl-CoA dioxygenase (PhyH) family (PhyH) (PDB:2A1X)	9.4e-116	_	_	_	00067610|gene_cluster:GC_00000118|genome_name:C_MAG2|gene_callers_id:438	ref|WP_114325062.1|	100	260	0	0	1	260	1	260	0	536	phytanoyl-CoA dioxygenase family protein [Candidatus Colwellia aromaticivorans]	phytanoyl-CoA dioxygenase family protein [Candidatus Colwellia aromaticivorans]
Colwellia	C_ACC_438	Accessory	438	15.3617	6.78186	2.39719	2.82908	0.00466814	0.0149165	odn	31	_	_	_	_	_	_	_	Q	Q	Secondary metabolites biosynthesis, transport and catabolism	COG5285	Ectoine hydroxylase-related dioxygenase, phytanoyl-CoA dioxygenase (PhyH) family (PhyH) (PDB:2A1X)	9.4e-116	_	_	_	00067610|gene_cluster:GC_00000118|genome_name:C_MAG2|gene_callers_id:438	ref|WP_114325062.1|	100	260	0	0	1	260	1	260	0	536	phytanoyl-CoA dioxygenase family protein [Candidatus Colwellia aromaticivorans]	phytanoyl-CoA dioxygenase family protein [Candidatus Colwellia aromaticivorans]
Colwellia	C_ACC_438	Accessory	438	15.3617	6.55984	2.38334	2.75237	0.00591649	0.0198677	od	30	_	_	_	_	_	_	_	Q	Q	Secondary metabolites biosynthesis, transport and catabolism	COG5285	Ectoine hydroxylase-related dioxygenase, phytanoyl-CoA dioxygenase (PhyH) family (PhyH) (PDB:2A1X)	9.4e-116	_	_	_	00067610|gene_cluster:GC_00000118|genome_name:C_MAG2|gene_callers_id:438	ref|WP_114325062.1|	100	260	0	0	1	260	1	260	0	536	phytanoyl-CoA dioxygenase family protein [Candidatus Colwellia aromaticivorans]	phytanoyl-CoA dioxygenase family protein [Candidatus Colwellia aromaticivorans]
Colwellia	C_ACC_439	Accessory	439	22.2439	7.46494	2.37297	3.14582	0.00165621	0.00732067	d	42	K07043	UTP pyrophosphatase [EC:3.6.1.-]	4.5e-82	_	_	_	_	R	R	General function prediction only	COG1451	UTP pyrophosphatase, metal-dependent hydrolase family (YgjP) (PDB:4JIU) (PUBMED:27941785)	2.7e-71	_	_	_	00015197|gene_cluster:GC_00001381|genome_name:C_MAG2|gene_callers_id:439	ref|WP_114325063.1|	100	168	0	0	1	168	1	168	2.6e-119	343	M48 family metallopeptidase [Candidatus Colwellia aromaticivorans]	M48 family metallopeptidase [Candidatus Colwellia aromaticivorans]
Colwellia	C_ACC_439	Accessory	439	22.2439	7.35906	2.38268	3.08857	0.00201124	0.009213	odn	47	K07043	UTP pyrophosphatase [EC:3.6.1.-]	4.5e-82	_	_	_	_	R	R	General function prediction only	COG1451	UTP pyrophosphatase, metal-dependent hydrolase family (YgjP) (PDB:4JIU) (PUBMED:27941785)	2.7e-71	_	_	_	00015197|gene_cluster:GC_00001381|genome_name:C_MAG2|gene_callers_id:439	ref|WP_114325063.1|	100	168	0	0	1	168	1	168	2.6e-119	343	M48 family metallopeptidase [Candidatus Colwellia aromaticivorans]	M48 family metallopeptidase [Candidatus Colwellia aromaticivorans]
Colwellia	C_ACC_439	Accessory	439	22.2439	7.15436	2.36755	3.02184	0.0025124	0.0118458	od	46	K07043	UTP pyrophosphatase [EC:3.6.1.-]	4.5e-82	_	_	_	_	R	R	General function prediction only	COG1451	UTP pyrophosphatase, metal-dependent hydrolase family (YgjP) (PDB:4JIU) (PUBMED:27941785)	2.7e-71	_	_	_	00015197|gene_cluster:GC_00001381|genome_name:C_MAG2|gene_callers_id:439	ref|WP_114325063.1|	100	168	0	0	1	168	1	168	2.6e-119	343	M48 family metallopeptidase [Candidatus Colwellia aromaticivorans]	M48 family metallopeptidase [Candidatus Colwellia aromaticivorans]
Colwellia	C_ACC_440	Accessory	440	8.06523	20.0859	3.76978	5.32812	9.92e-08	9.33e-06	odn	7	_	_	_	_	_	_	_	_	_	_	_	_	_	_	_	_	00067416|gene_cluster:GC_00001430|genome_name:C_MAG2|gene_callers_id:440	ref|WP_168427270.1|	100	56	0	0	1	56	1	56	4.29e-32	114	hypothetical protein [Candidatus Colwellia aromaticivorans]	hypothetical protein [Candidatus Colwellia aromaticivorans]
Colwellia	C_ACC_441	Accessory	441	10.0689	6.08762	2.29114	2.65703	0.00788327	0.0213986	odn	15	K18218	tetracycline resistance efflux pump	1.8e-143	_	_	_	_	C	C	Energy production and conversion	COG1757	Na+/H+ antiporter NhaC/MleN (NhaC)	2.7e-198	_	_	_	00063288|gene_cluster:GC_00004185|genome_name:C_MAG2|gene_callers_id:441	ref|WP_114325064.1|	100	464	0	0	1	464	1	464	0	919	sodium:proton antiporter [Candidatus Colwellia aromaticivorans]	sodium:proton antiporter [Candidatus Colwellia aromaticivorans]
Colwellia	C_ACC_441	Accessory	441	10.0689	6.05679	2.27962	2.65693	0.0078855	0.0192298	d	18	K18218	tetracycline resistance efflux pump	1.8e-143	_	_	_	_	C	C	Energy production and conversion	COG1757	Na+/H+ antiporter NhaC/MleN (NhaC)	2.7e-198	_	_	_	00063288|gene_cluster:GC_00004185|genome_name:C_MAG2|gene_callers_id:441	ref|WP_114325064.1|	100	464	0	0	1	464	1	464	0	919	sodium:proton antiporter [Candidatus Colwellia aromaticivorans]	sodium:proton antiporter [Candidatus Colwellia aromaticivorans]
Colwellia	C_ACC_441	Accessory	441	10.0689	5.90672	2.2774	2.59363	0.00949698	0.0276572	od	17	K18218	tetracycline resistance efflux pump	1.8e-143	_	_	_	_	C	C	Energy production and conversion	COG1757	Na+/H+ antiporter NhaC/MleN (NhaC)	2.7e-198	_	_	_	00063288|gene_cluster:GC_00004185|genome_name:C_MAG2|gene_callers_id:441	ref|WP_114325064.1|	100	464	0	0	1	464	1	464	0	919	sodium:proton antiporter [Candidatus Colwellia aromaticivorans]	sodium:proton antiporter [Candidatus Colwellia aromaticivorans]
Colwellia	C_ACC_442	Accessory	442	15.9858	7.24772	2.52947	2.86531	0.00416601	0.014027	odn	32	_	_	_	_	_	_	_	_	_	_	_	_	_	_	_	_	00031682|gene_cluster:GC_00010644|genome_name:C_MAG2|gene_callers_id:442	ref|WP_114325065.1|	100	190	0	0	3	192	1	190	5e-136	387	hypothetical protein [Candidatus Colwellia aromaticivorans]	hypothetical protein [Candidatus Colwellia aromaticivorans]
Colwellia	C_ACC_442	Accessory	442	15.9858	7.15078	2.53796	2.81753	0.00483949	0.0137483	d	24	_	_	_	_	_	_	_	_	_	_	_	_	_	_	_	_	00031682|gene_cluster:GC_00010644|genome_name:C_MAG2|gene_callers_id:442	ref|WP_114325065.1|	100	190	0	0	3	192	1	190	5e-136	387	hypothetical protein [Candidatus Colwellia aromaticivorans]	hypothetical protein [Candidatus Colwellia aromaticivorans]
Colwellia	C_ACC_442	Accessory	442	15.9858	6.79309	2.49562	2.722	0.00648876	0.0210336	od	38	_	_	_	_	_	_	_	_	_	_	_	_	_	_	_	_	00031682|gene_cluster:GC_00010644|genome_name:C_MAG2|gene_callers_id:442	ref|WP_114325065.1|	100	190	0	0	3	192	1	190	5e-136	387	hypothetical protein [Candidatus Colwellia aromaticivorans]	hypothetical protein [Candidatus Colwellia aromaticivorans]
Colwellia	C_ACC_447	Accessory	447	19.4453	7.0572	2.37787	2.96787	0.00299872	0.0102438	d	40	K00681	gamma-glutamyltranspeptidase / glutathione hydrolase [EC:2.3.2.2 3.4.19.13]	9.9e-195	_	_	_	_	E	E	Amino acid transport and metabolism	COG0405	Gamma-glutamyltranspeptidase (Ggt) (PDB:2Z8I) (PUBMED:16618936)	3.1e-231	_	_	_	00006444|gene_cluster:GC_00001363|genome_name:C_MAG2|gene_callers_id:447	ref|WP_114325111.1|	100	597	0	0	1	597	1	597	0	1228	gamma-glutamyltransferase [Candidatus Colwellia aromaticivorans]	gamma-glutamyltransferase [Candidatus Colwellia aromaticivorans]
Colwellia	C_ACC_447	Accessory	447	19.4453	7.03435	2.3985	2.93281	0.00335912	0.0125445	odn	37	K00681	gamma-glutamyltranspeptidase / glutathione hydrolase [EC:2.3.2.2 3.4.19.13]	9.9e-195	_	_	_	_	E	E	Amino acid transport and metabolism	COG0405	Gamma-glutamyltranspeptidase (Ggt) (PDB:2Z8I) (PUBMED:16618936)	3.1e-231	_	_	_	00006444|gene_cluster:GC_00001363|genome_name:C_MAG2|gene_callers_id:447	ref|WP_114325111.1|	100	597	0	0	1	597	1	597	0	1228	gamma-glutamyltransferase [Candidatus Colwellia aromaticivorans]	gamma-glutamyltransferase [Candidatus Colwellia aromaticivorans]
Colwellia	C_ACC_447	Accessory	447	19.4453	6.79369	2.37663	2.85854	0.00425598	0.0166325	od	40	K00681	gamma-glutamyltranspeptidase / glutathione hydrolase [EC:2.3.2.2 3.4.19.13]	9.9e-195	_	_	_	_	E	E	Amino acid transport and metabolism	COG0405	Gamma-glutamyltranspeptidase (Ggt) (PDB:2Z8I) (PUBMED:16618936)	3.1e-231	_	_	_	00006444|gene_cluster:GC_00001363|genome_name:C_MAG2|gene_callers_id:447	ref|WP_114325111.1|	100	597	0	0	1	597	1	597	0	1228	gamma-glutamyltransferase [Candidatus Colwellia aromaticivorans]	gamma-glutamyltransferase [Candidatus Colwellia aromaticivorans]
Colwellia	C_ACC_449	Accessory	449	29.3668	6.26095	2.228	2.81012	0.00495227	0.0139969	d	73	_	_	_	_	_	_	_	_	_	_	_	_	_	_	_	_	00084977|gene_cluster:GC_00006847|genome_name:C_MAG2|gene_callers_id:449	ref|WP_114325069.1|	100	62	0	0	1	62	1	62	7.14e-37	127	hypothetical protein [Candidatus Colwellia aromaticivorans]	hypothetical protein [Candidatus Colwellia aromaticivorans]
Colwellia	C_ACC_449	Accessory	449	29.3668	4.77079	2.08298	2.29037	0.0219997	0.0366531	o	15	_	_	_	_	_	_	_	_	_	_	_	_	_	_	_	_	00084977|gene_cluster:GC_00006847|genome_name:C_MAG2|gene_callers_id:449	ref|WP_114325069.1|	100	62	0	0	1	62	1	62	7.14e-37	127	hypothetical protein [Candidatus Colwellia aromaticivorans]	hypothetical protein [Candidatus Colwellia aromaticivorans]
Colwellia	C_ACC_450	Accessory	450	10.6977	6.81756	2.42437	2.8121	0.0049219	0.0153547	odn	21	K03321	sulfate permease, SulP family	1.5e-112	_	_	_	_	P	P	Inorganic ion transport and metabolism	COG0659	Sulfate permease or related transporter, MFS superfamily (SUL1) (PDB:3NY7)	6e-207	_	_	_	00082114|gene_cluster:GC_00008221|genome_name:C_MAG2|gene_callers_id:450	ref|WP_114325070.1|	99.807	517	1	0	1	517	35	551	0	1021	SulP family inorganic anion transporter [Candidatus Colwellia aromaticivorans]	SulP family inorganic anion transporter [Candidatus Colwellia aromaticivorans]
Colwellia	C_ACC_450	Accessory	450	10.6977	6.81642	2.39642	2.84442	0.00444923	0.0130552	d	22	K03321	sulfate permease, SulP family	1.5e-112	_	_	_	_	P	P	Inorganic ion transport and metabolism	COG0659	Sulfate permease or related transporter, MFS superfamily (SUL1) (PDB:3NY7)	6e-207	_	_	_	00082114|gene_cluster:GC_00008221|genome_name:C_MAG2|gene_callers_id:450	ref|WP_114325070.1|	99.807	517	1	0	1	517	35	551	0	1021	SulP family inorganic anion transporter [Candidatus Colwellia aromaticivorans]	SulP family inorganic anion transporter [Candidatus Colwellia aromaticivorans]
Colwellia	C_ACC_450	Accessory	450	10.6977	6.45962	2.42853	2.65989	0.0078167	0.0239161	od	21	K03321	sulfate permease, SulP family	1.5e-112	_	_	_	_	P	P	Inorganic ion transport and metabolism	COG0659	Sulfate permease or related transporter, MFS superfamily (SUL1) (PDB:3NY7)	6e-207	_	_	_	00082114|gene_cluster:GC_00008221|genome_name:C_MAG2|gene_callers_id:450	ref|WP_114325070.1|	99.807	517	1	0	1	517	35	551	0	1021	SulP family inorganic anion transporter [Candidatus Colwellia aromaticivorans]	SulP family inorganic anion transporter [Candidatus Colwellia aromaticivorans]
Colwellia	C_ACC_451	Accessory	451	10.9049	6.84532	2.11837	3.23141	0.0012318	0.00755318	odn	24	K14980	two-component system, OmpR family, sensor histidine kinase ChvG [EC:2.7.13.3]	7.1e-128	_	_	_	_	T	T	Signal transduction mechanisms	COG5002	Sensor histidine kinase WalK (WalK) (PDB:4I5S)	0	_	_	_	00077210|gene_cluster:GC_00001643|genome_name:C_MAG2|gene_callers_id:451	ref|WP_114325112.1|	100	736	0	0	6	741	1	736	0	1516	proteobacterial dedicated sortase system histidine kinase [Candidatus Colwellia aromaticivorans]	proteobacterial dedicated sortase system histidine kinase [Candidatus Colwellia aromaticivorans]
Colwellia	C_ACC_451	Accessory	451	10.9049	6.82729	2.12981	3.20559	0.00134788	0.00667189	d	19	K14980	two-component system, OmpR family, sensor histidine kinase ChvG [EC:2.7.13.3]	7.1e-128	_	_	_	_	T	T	Signal transduction mechanisms	COG5002	Sensor histidine kinase WalK (WalK) (PDB:4I5S)	0	_	_	_	00077210|gene_cluster:GC_00001643|genome_name:C_MAG2|gene_callers_id:451	ref|WP_114325112.1|	100	736	0	0	6	741	1	736	0	1516	proteobacterial dedicated sortase system histidine kinase [Candidatus Colwellia aromaticivorans]	proteobacterial dedicated sortase system histidine kinase [Candidatus Colwellia aromaticivorans]
Colwellia	C_ACC_451	Accessory	451	10.9049	6.62206	2.12292	3.11932	0.00181269	0.0102955	od	21	K14980	two-component system, OmpR family, sensor histidine kinase ChvG [EC:2.7.13.3]	7.1e-128	_	_	_	_	T	T	Signal transduction mechanisms	COG5002	Sensor histidine kinase WalK (WalK) (PDB:4I5S)	0	_	_	_	00077210|gene_cluster:GC_00001643|genome_name:C_MAG2|gene_callers_id:451	ref|WP_114325112.1|	100	736	0	0	6	741	1	736	0	1516	proteobacterial dedicated sortase system histidine kinase [Candidatus Colwellia aromaticivorans]	proteobacterial dedicated sortase system histidine kinase [Candidatus Colwellia aromaticivorans]
Colwellia	C_ACC_452	Accessory	452	14.3021	6.93503	2.72094	2.54876	0.0108105	0.0242164	d	20	_	_	_	_	_	_	_	T	T!!!K	Signal transduction mechanisms!!!Transcription	COG0745	DNA-binding response regulator, OmpR family, contains REC and winged-helix (wHTH) domain (OmpR) (PDB:1XHF)	1.8e-121	_	_	_	00050876|gene_cluster:GC_00001530|genome_name:C_MAG2|gene_callers_id:452	ref|WP_114325071.1|	100	238	0	0	1	238	1	238	5.88e-177	495	proteobacterial dedicated sortase system response regulator [Candidatus Colwellia aromaticivorans]	proteobacterial dedicated sortase system response regulator [Candidatus Colwellia aromaticivorans]
Colwellia	C_ACC_452	Accessory	452	14.3021	6.85585	2.73001	2.51129	0.0120292	0.0294906	odn	23	_	_	_	_	_	_	_	T	T!!!K	Signal transduction mechanisms!!!Transcription	COG0745	DNA-binding response regulator, OmpR family, contains REC and winged-helix (wHTH) domain (OmpR) (PDB:1XHF)	1.8e-121	_	_	_	00050876|gene_cluster:GC_00001530|genome_name:C_MAG2|gene_callers_id:452	ref|WP_114325071.1|	100	238	0	0	1	238	1	238	5.88e-177	495	proteobacterial dedicated sortase system response regulator [Candidatus Colwellia aromaticivorans]	proteobacterial dedicated sortase system response regulator [Candidatus Colwellia aromaticivorans]
Colwellia	C_ACC_452	Accessory	452	14.3021	6.04763	2.60221	2.32403	0.0201238	0.0483113	od	38	_	_	_	_	_	_	_	T	T!!!K	Signal transduction mechanisms!!!Transcription	COG0745	DNA-binding response regulator, OmpR family, contains REC and winged-helix (wHTH) domain (OmpR) (PDB:1XHF)	1.8e-121	_	_	_	00050876|gene_cluster:GC_00001530|genome_name:C_MAG2|gene_callers_id:452	ref|WP_114325071.1|	100	238	0	0	1	238	1	238	5.88e-177	495	proteobacterial dedicated sortase system response regulator [Candidatus Colwellia aromaticivorans]	proteobacterial dedicated sortase system response regulator [Candidatus Colwellia aromaticivorans]
Colwellia	C_ACC_454	Accessory	454	8.22849	26.8663	3.56451	7.53716	4.8e-14	1.26e-11	odn	27	K01776	glutamate racemase [EC:5.1.1.3]	2.2e-90	_	_	_	_	M	M	Cell wall/membrane/envelope biogenesis	COG0796	Glutamate racemase (MurI) (PDB:1B73)	1.5e-68	COG0796	Mureine biosynthesis	1.5e-68	00020781|gene_cluster:GC_00020077|genome_name:C_MAG2|gene_callers_id:454	ref|WP_114325073.1|	100	271	0	0	1	271	1	271	0	556	glutamate racemase [Candidatus Colwellia aromaticivorans]	glutamate racemase [Candidatus Colwellia aromaticivorans]
Colwellia	C_ACC_460	Accessory	460	8.94981	6.36091	2.59746	2.4489	0.0143294	0.0333593	odn	21	_	_	_	_	_	_	_	R	R	General function prediction only	COG3568	Metal-dependent hydrolase, endonuclease/exonuclease/phosphatase family (ElsH) (PUBMED:15178340)	6.6e-132	_	_	_	00047601|gene_cluster:GC_00000067|genome_name:C_MAG2|gene_callers_id:460	ref|WP_114325080.1|	100	413	0	0	1	413	1	413	0	857	endonuclease/exonuclease/phosphatase family protein [Candidatus Colwellia aromaticivorans]	endonuclease/exonuclease/phosphatase family protein [Candidatus Colwellia aromaticivorans]
Colwellia	C_ACC_460	Accessory	460	8.94981	6.27274	2.61096	2.40247	0.016285	0.0334029	d	14	_	_	_	_	_	_	_	R	R	General function prediction only	COG3568	Metal-dependent hydrolase, endonuclease/exonuclease/phosphatase family (ElsH) (PUBMED:15178340)	6.6e-132	_	_	_	00047601|gene_cluster:GC_00000067|genome_name:C_MAG2|gene_callers_id:460	ref|WP_114325080.1|	100	413	0	0	1	413	1	413	0	857	endonuclease/exonuclease/phosphatase family protein [Candidatus Colwellia aromaticivorans]	endonuclease/exonuclease/phosphatase family protein [Candidatus Colwellia aromaticivorans]
Colwellia	C_ACC_461	Accessory	461	10.8897	6.54504	2.4171	2.70781	0.00677285	0.0190876	odn	20	K09017	TetR/AcrR family transcriptional regulator	4.9e-46	_	_	_	_	K	K	Transcription	COG1309	DNA-binding protein, AcrR family, includes nucleoid occlusion protein SlmA (AcrR) (PDB:2QOP)	6.3e-78	_	_	_	00008973|gene_cluster:GC_00001455|genome_name:C_MAG2|gene_callers_id:461	ref|WP_114325081.1|	100	210	0	0	1	210	1	210	2.99e-155	438	TetR/AcrR family transcriptional regulator [Candidatus Colwellia aromaticivorans]	TetR/AcrR family transcriptional regulator [Candidatus Colwellia aromaticivorans]
Colwellia	C_ACC_461	Accessory	461	10.8897	6.45498	2.40271	2.68654	0.00721966	0.0181278	d	22	K09017	TetR/AcrR family transcriptional regulator	4.9e-46	_	_	_	_	K	K	Transcription	COG1309	DNA-binding protein, AcrR family, includes nucleoid occlusion protein SlmA (AcrR) (PDB:2QOP)	6.3e-78	_	_	_	00008973|gene_cluster:GC_00001455|genome_name:C_MAG2|gene_callers_id:461	ref|WP_114325081.1|	100	210	0	0	1	210	1	210	2.99e-155	438	TetR/AcrR family transcriptional regulator [Candidatus Colwellia aromaticivorans]	TetR/AcrR family transcriptional regulator [Candidatus Colwellia aromaticivorans]
Colwellia	C_ACC_461	Accessory	461	10.8897	6.27507	2.39215	2.62319	0.00871114	0.0258389	od	23	K09017	TetR/AcrR family transcriptional regulator	4.9e-46	_	_	_	_	K	K	Transcription	COG1309	DNA-binding protein, AcrR family, includes nucleoid occlusion protein SlmA (AcrR) (PDB:2QOP)	6.3e-78	_	_	_	00008973|gene_cluster:GC_00001455|genome_name:C_MAG2|gene_callers_id:461	ref|WP_114325081.1|	100	210	0	0	1	210	1	210	2.99e-155	438	TetR/AcrR family transcriptional regulator [Candidatus Colwellia aromaticivorans]	TetR/AcrR family transcriptional regulator [Candidatus Colwellia aromaticivorans]
Colwellia	C_ACC_465	Accessory	465	2.28515	22.1111	4.49988	4.91371	8.94e-07	3.3e-05	d	5	_	_	_	_	_	_	_	R	R	General function prediction only	COG3608	Predicted deacylase (PDB:3CDX)	2e-100	_	_	_	00044709|gene_cluster:GC_00001660|genome_name:C_MAG2|gene_callers_id:465	ref|WP_114325085.1|	100	355	0	0	1	355	1	355	0	738	succinylglutamate desuccinylase/aspartoacylase family protein [Candidatus Colwellia aromaticivorans]	succinylglutamate desuccinylase/aspartoacylase family protein [Candidatus Colwellia aromaticivorans]
Colwellia	C_ACC_468	Accessory	468	7.70605	20.238	3.92194	5.1602	2.47e-07	8.6e-06	od	9	_	_	_	_	_	_	_	S	S	Function unknown	COG4728	Uncharacterized conserved protein, DUF1653 family (PDB:3BE3)	5.5e-23	_	_	_	00077295|gene_cluster:GC_00002095|genome_name:C_MAG2|gene_callers_id:468	ref|WP_114325088.1|	100	69	0	0	1	69	1	69	1.53e-44	147	DUF1653 domain-containing protein [Candidatus Colwellia aromaticivorans]	DUF1653 domain-containing protein [Candidatus Colwellia aromaticivorans]
Colwellia	C_ACC_468	Accessory	468	7.70605	20.231	3.92404	5.15565	2.53e-07	2.22e-05	odn	14	_	_	_	_	_	_	_	S	S	Function unknown	COG4728	Uncharacterized conserved protein, DUF1653 family (PDB:3BE3)	5.5e-23	_	_	_	00077295|gene_cluster:GC_00002095|genome_name:C_MAG2|gene_callers_id:468	ref|WP_114325088.1|	100	69	0	0	1	69	1	69	1.53e-44	147	DUF1653 domain-containing protein [Candidatus Colwellia aromaticivorans]	DUF1653 domain-containing protein [Candidatus Colwellia aromaticivorans]
Colwellia	C_ACC_469	Accessory	469	15.863	7.12288	2.36516	3.01158	0.00259892	0.00956185	d	26	K01653	acetolactate synthase I/III small subunit [EC:2.2.1.6]	7.6e-68	M00019!!!M00570	Valine/isoleucine biosynthesis, pyruvate => valine / 2-oxobutanoate => isoleucine!!!Isoleucine biosynthesis, threonine => 2-oxobutanoate => isoleucine	M00019!!!M00570	Pathway modules; Amino acid metabolism; Branched-chain amino acid metabolism!!!Pathway modules; Amino acid metabolism; Branched-chain amino acid metabolism	E	E	Amino acid transport and metabolism	COG0440	Acetolactate synthase, small subunit (IlvH) (PDB:2F1F)	2.4e-69	COG0440	Isoleucine, leucine, valine biosynthesis	2.4e-69	00035482|gene_cluster:GC_00000549|genome_name:C_MAG2|gene_callers_id:469	ref|WP_114325089.1|	100	165	0	0	1	165	1	165	3.84e-112	325	acetolactate synthase small subunit [Candidatus Colwellia aromaticivorans]	acetolactate synthase small subunit [Candidatus Colwellia aromaticivorans]
Colwellia	C_ACC_469	Accessory	469	15.863	7.04905	2.40621	2.92953	0.0033948	0.0125718	odn	15	K01653	acetolactate synthase I/III small subunit [EC:2.2.1.6]	7.6e-68	M00019!!!M00570	Valine/isoleucine biosynthesis, pyruvate => valine / 2-oxobutanoate => isoleucine!!!Isoleucine biosynthesis, threonine => 2-oxobutanoate => isoleucine	M00019!!!M00570	Pathway modules; Amino acid metabolism; Branched-chain amino acid metabolism!!!Pathway modules; Amino acid metabolism; Branched-chain amino acid metabolism	E	E	Amino acid transport and metabolism	COG0440	Acetolactate synthase, small subunit (IlvH) (PDB:2F1F)	2.4e-69	COG0440	Isoleucine, leucine, valine biosynthesis	2.4e-69	00035482|gene_cluster:GC_00000549|genome_name:C_MAG2|gene_callers_id:469	ref|WP_114325089.1|	100	165	0	0	1	165	1	165	3.84e-112	325	acetolactate synthase small subunit [Candidatus Colwellia aromaticivorans]	acetolactate synthase small subunit [Candidatus Colwellia aromaticivorans]
Colwellia	C_ACC_469	Accessory	469	15.863	6.88833	2.39553	2.87549	0.00403404	0.0159254	od	20	K01653	acetolactate synthase I/III small subunit [EC:2.2.1.6]	7.6e-68	M00019!!!M00570	Valine/isoleucine biosynthesis, pyruvate => valine / 2-oxobutanoate => isoleucine!!!Isoleucine biosynthesis, threonine => 2-oxobutanoate => isoleucine	M00019!!!M00570	Pathway modules; Amino acid metabolism; Branched-chain amino acid metabolism!!!Pathway modules; Amino acid metabolism; Branched-chain amino acid metabolism	E	E	Amino acid transport and metabolism	COG0440	Acetolactate synthase, small subunit (IlvH) (PDB:2F1F)	2.4e-69	COG0440	Isoleucine, leucine, valine biosynthesis	2.4e-69	00035482|gene_cluster:GC_00000549|genome_name:C_MAG2|gene_callers_id:469	ref|WP_114325089.1|	100	165	0	0	1	165	1	165	3.84e-112	325	acetolactate synthase small subunit [Candidatus Colwellia aromaticivorans]	acetolactate synthase small subunit [Candidatus Colwellia aromaticivorans]
Colwellia	C_ACC_469	Accessory	469	15.863	6.02245	1.94696	3.09325	0.00197977	0.00563381	o	7	K01653	acetolactate synthase I/III small subunit [EC:2.2.1.6]	7.6e-68	M00019!!!M00570	Valine/isoleucine biosynthesis, pyruvate => valine / 2-oxobutanoate => isoleucine!!!Isoleucine biosynthesis, threonine => 2-oxobutanoate => isoleucine	M00019!!!M00570	Pathway modules; Amino acid metabolism; Branched-chain amino acid metabolism!!!Pathway modules; Amino acid metabolism; Branched-chain amino acid metabolism	E	E	Amino acid transport and metabolism	COG0440	Acetolactate synthase, small subunit (IlvH) (PDB:2F1F)	2.4e-69	COG0440	Isoleucine, leucine, valine biosynthesis	2.4e-69	00035482|gene_cluster:GC_00000549|genome_name:C_MAG2|gene_callers_id:469	ref|WP_114325089.1|	100	165	0	0	1	165	1	165	3.84e-112	325	acetolactate synthase small subunit [Candidatus Colwellia aromaticivorans]	acetolactate synthase small subunit [Candidatus Colwellia aromaticivorans]
Colwellia	C_ACC_472	Accessory	472	16.5461	7.41705	2.67526	2.77246	0.00556341	0.0150626	d	23	_	_	_	_	_	_	_	_	_	_	_	_	_	_	_	_	00007668|gene_cluster:GC_00005195|genome_name:C_MAG2|gene_callers_id:472	ref|WP_114325092.1|	100	110	0	0	1	110	1	110	1.04e-74	226	inorganic pyrophosphatase Ppa [Candidatus Colwellia aromaticivorans]	inorganic pyrophosphatase Ppa [Candidatus Colwellia aromaticivorans]
Colwellia	C_ACC_472	Accessory	472	16.5461	7.32806	2.6652	2.74953	0.00596805	0.0174987	odn	52	_	_	_	_	_	_	_	_	_	_	_	_	_	_	_	_	00007668|gene_cluster:GC_00005195|genome_name:C_MAG2|gene_callers_id:472	ref|WP_114325092.1|	100	110	0	0	1	110	1	110	1.04e-74	226	inorganic pyrophosphatase Ppa [Candidatus Colwellia aromaticivorans]	inorganic pyrophosphatase Ppa [Candidatus Colwellia aromaticivorans]
Colwellia	C_ACC_472	Accessory	472	16.5461	7.13333	2.67162	2.67004	0.00758427	0.0234957	od	33	_	_	_	_	_	_	_	_	_	_	_	_	_	_	_	_	00007668|gene_cluster:GC_00005195|genome_name:C_MAG2|gene_callers_id:472	ref|WP_114325092.1|	100	110	0	0	1	110	1	110	1.04e-74	226	inorganic pyrophosphatase Ppa [Candidatus Colwellia aromaticivorans]	inorganic pyrophosphatase Ppa [Candidatus Colwellia aromaticivorans]
Colwellia	C_ACC_475	Accessory	475	8.80149	5.97784	2.49906	2.39203	0.0167554	0.0341315	d	7	_	_	_	_	_	_	_	_	_	_	_	_	_	_	_	_	00030933|gene_cluster:GC_00000066|genome_name:C_MAG2|gene_callers_id:475	ref|WP_114325095.1|	100	151	0	0	38	188	1	151	3.98e-108	315	cytochrome C [Candidatus Colwellia aromaticivorans]	cytochrome C [Candidatus Colwellia aromaticivorans]
Colwellia	C_ACC_475	Accessory	475	8.80149	5.80256	2.48407	2.33591	0.019496	0.0424942	odn	24	_	_	_	_	_	_	_	_	_	_	_	_	_	_	_	_	00030933|gene_cluster:GC_00000066|genome_name:C_MAG2|gene_callers_id:475	ref|WP_114325095.1|	100	151	0	0	38	188	1	151	3.98e-108	315	cytochrome C [Candidatus Colwellia aromaticivorans]	cytochrome C [Candidatus Colwellia aromaticivorans]
Colwellia	C_ACC_478	Accessory	478	10.9442	6.37889	2.40588	2.65137	0.00801653	0.0194406	d	24	_	_	_	_	_	_	_	F	F	Nucleotide transport and metabolism	COG0213	Thymidine phosphorylase (DeoA) (PDB:1AZY)	3.9e-190	COG0213	Pyrimidine salvage	3.9e-190	00038512|gene_cluster:GC_00003961|genome_name:C_MAG2|gene_callers_id:478	ref|WP_114325098.1|	100	509	0	0	1	509	1	509	0	1045	thymidine phosphorylase family protein [Candidatus Colwellia aromaticivorans]	thymidine phosphorylase family protein [Candidatus Colwellia aromaticivorans]
Colwellia	C_ACC_478	Accessory	478	10.9442	6.2947	2.42927	2.59119	0.00956436	0.0246409	odn	15	_	_	_	_	_	_	_	F	F	Nucleotide transport and metabolism	COG0213	Thymidine phosphorylase (DeoA) (PDB:1AZY)	3.9e-190	COG0213	Pyrimidine salvage	3.9e-190	00038512|gene_cluster:GC_00003961|genome_name:C_MAG2|gene_callers_id:478	ref|WP_114325098.1|	100	509	0	0	1	509	1	509	0	1045	thymidine phosphorylase family protein [Candidatus Colwellia aromaticivorans]	thymidine phosphorylase family protein [Candidatus Colwellia aromaticivorans]
Colwellia	C_ACC_478	Accessory	478	10.9442	5.73685	2.40202	2.38834	0.0169247	0.0423072	od	24	_	_	_	_	_	_	_	F	F	Nucleotide transport and metabolism	COG0213	Thymidine phosphorylase (DeoA) (PDB:1AZY)	3.9e-190	COG0213	Pyrimidine salvage	3.9e-190	00038512|gene_cluster:GC_00003961|genome_name:C_MAG2|gene_callers_id:478	ref|WP_114325098.1|	100	509	0	0	1	509	1	509	0	1045	thymidine phosphorylase family protein [Candidatus Colwellia aromaticivorans]	thymidine phosphorylase family protein [Candidatus Colwellia aromaticivorans]
Colwellia	C_ACC_482	Accessory	482	12.7064	7.19071	3.05051	2.35722	0.0184125	0.0407054	odn	34	_	_	_	_	_	_	_	_	_	_	_	_	_	_	_	_	00080527|gene_cluster:GC_00017067|genome_name:C_MAG2|gene_callers_id:482	ref|WP_168427272.1|	100	66	0	0	1	66	1	66	5.4e-41	137	hypothetical protein [Candidatus Colwellia aromaticivorans]	hypothetical protein [Candidatus Colwellia aromaticivorans]
Colwellia	C_ACC_482	Accessory	482	12.7064	7.03534	3.01131	2.33631	0.0194752	0.0385189	d	27	_	_	_	_	_	_	_	_	_	_	_	_	_	_	_	_	00080527|gene_cluster:GC_00017067|genome_name:C_MAG2|gene_callers_id:482	ref|WP_168427272.1|	100	66	0	0	1	66	1	66	5.4e-41	137	hypothetical protein [Candidatus Colwellia aromaticivorans]	hypothetical protein [Candidatus Colwellia aromaticivorans]
Colwellia	C_ACC_483	Accessory	483	38.7523	6.76367	1.98987	3.39905	0.000676213	0.00593489	odn	65	K14260	alanine-synthesizing transaminase [EC:2.6.1.66 2.6.1.2]	8.2e-211	_	_	_	_	E	E	Amino acid transport and metabolism	COG0436	Aspartate/methionine/tyrosine aminotransferase (AspB) (PDB:2O0R)	2.6e-205	COG0436	Isoleucine, leucine, valine biosynthesis	2.6e-205	00050946|gene_cluster:GC_00000728|genome_name:C_MAG2|gene_callers_id:483	ref|WP_114325103.1|	100	405	0	0	1	405	1	405	0	833	pyridoxal phosphate-dependent aminotransferase [Candidatus Colwellia aromaticivorans]	pyridoxal phosphate-dependent aminotransferase [Candidatus Colwellia aromaticivorans]
Colwellia	C_ACC_489	Accessory	489	24.4505	6.04038	2.29703	2.62965	0.0085474	0.0203709	d	49	K04518	prephenate dehydratase [EC:4.2.1.51]	4.2e-82	M00024	Phenylalanine biosynthesis, chorismate => phenylpyruvate => phenylalanine	M00024	Pathway modules; Amino acid metabolism; Aromatic amino acid metabolism	E	E!!!E	Amino acid transport and metabolism!!!Amino acid transport and metabolism	COG0077!!!COG1605	Prephenate dehydratase (PheA2) (PDB:1PHZ)!!!Chorismate mutase (PheA) (PDB:1ECM)	1.1e-195	COG0077!!!COG1605	Aromatic amino acid biosynthesis!!!Aromatic amino acid biosynthesis	1.1e-195	00068648|gene_cluster:GC_00000140|genome_name:C_MAG2|gene_callers_id:489	ref|WP_114325114.1|	100	391	0	0	1	391	1	391	0	805	prephenate dehydratase [Candidatus Colwellia aromaticivorans]	prephenate dehydratase [Candidatus Colwellia aromaticivorans]
Colwellia	C_ACC_516	Accessory	516	9.01793	6.37894	2.2738	2.80541	0.00502528	0.0141246	d	17	_	_	_	_	_	_	_	C	C!!!O	Energy production and conversion!!!Posttranslational modification, protein turnover, chaperones	COG4235	Cytochrome c-type biogenesis protein CcmH/NrfG (NrfG)	1.5e-126	_	_	_	00078140|gene_cluster:GC_00003860|genome_name:C_MAG2|gene_callers_id:516	ref|WP_114325136.1|	100	439	0	0	1	439	1	439	0	892	c-type cytochrome biogenesis protein CcmI [Candidatus Colwellia aromaticivorans]	c-type cytochrome biogenesis protein CcmI [Candidatus Colwellia aromaticivorans]
Colwellia	C_ACC_516	Accessory	516	9.01793	6.37724	2.30505	2.76664	0.00566372	0.0168694	odn	12	_	_	_	_	_	_	_	C	C!!!O	Energy production and conversion!!!Posttranslational modification, protein turnover, chaperones	COG4235	Cytochrome c-type biogenesis protein CcmH/NrfG (NrfG)	1.5e-126	_	_	_	00078140|gene_cluster:GC_00003860|genome_name:C_MAG2|gene_callers_id:516	ref|WP_114325136.1|	100	439	0	0	1	439	1	439	0	892	c-type cytochrome biogenesis protein CcmI [Candidatus Colwellia aromaticivorans]	c-type cytochrome biogenesis protein CcmI [Candidatus Colwellia aromaticivorans]
Colwellia	C_ACC_516	Accessory	516	9.01793	6.0151	2.276	2.64284	0.00822145	0.0248195	od	17	_	_	_	_	_	_	_	C	C!!!O	Energy production and conversion!!!Posttranslational modification, protein turnover, chaperones	COG4235	Cytochrome c-type biogenesis protein CcmH/NrfG (NrfG)	1.5e-126	_	_	_	00078140|gene_cluster:GC_00003860|genome_name:C_MAG2|gene_callers_id:516	ref|WP_114325136.1|	100	439	0	0	1	439	1	439	0	892	c-type cytochrome biogenesis protein CcmI [Candidatus Colwellia aromaticivorans]	c-type cytochrome biogenesis protein CcmI [Candidatus Colwellia aromaticivorans]
Colwellia	C_ACC_517	Accessory	517	31.6445	7.73671	2.10431	3.6766	0.000236361	0.00278303	d	58	K02200	cytochrome c-type biogenesis protein CcmH	8.7e-38	_	_	_	_	C	C!!!O	Energy production and conversion!!!Posttranslational modification, protein turnover, chaperones	COG3088	Cytochrome c-type biogenesis protein CcmH/NrfF (NrfF) (PDB:2HL7)	2.9e-49	_	_	_	00064378|gene_cluster:GC_00000796|genome_name:C_MAG2|gene_callers_id:517	ref|WP_114325154.1|	100	157	0	0	17	173	1	157	1.19e-111	324	cytochrome c-type biogenesis protein CcmH [Candidatus Colwellia aromaticivorans]	cytochrome c-type biogenesis protein CcmH [Candidatus Colwellia aromaticivorans]
Colwellia	C_ACC_517	Accessory	517	31.6445	7.7146	2.1321	3.6183	0.000296539	0.00429004	odn	48	K02200	cytochrome c-type biogenesis protein CcmH	8.7e-38	_	_	_	_	C	C!!!O	Energy production and conversion!!!Posttranslational modification, protein turnover, chaperones	COG3088	Cytochrome c-type biogenesis protein CcmH/NrfF (NrfF) (PDB:2HL7)	2.9e-49	_	_	_	00064378|gene_cluster:GC_00000796|genome_name:C_MAG2|gene_callers_id:517	ref|WP_114325154.1|	100	157	0	0	17	173	1	157	1.19e-111	324	cytochrome c-type biogenesis protein CcmH [Candidatus Colwellia aromaticivorans]	cytochrome c-type biogenesis protein CcmH [Candidatus Colwellia aromaticivorans]
Colwellia	C_ACC_517	Accessory	517	31.6445	7.50298	2.10224	3.56904	0.000358287	0.00455393	od	60	K02200	cytochrome c-type biogenesis protein CcmH	8.7e-38	_	_	_	_	C	C!!!O	Energy production and conversion!!!Posttranslational modification, protein turnover, chaperones	COG3088	Cytochrome c-type biogenesis protein CcmH/NrfF (NrfF) (PDB:2HL7)	2.9e-49	_	_	_	00064378|gene_cluster:GC_00000796|genome_name:C_MAG2|gene_callers_id:517	ref|WP_114325154.1|	100	157	0	0	17	173	1	157	1.19e-111	324	cytochrome c-type biogenesis protein CcmH [Candidatus Colwellia aromaticivorans]	cytochrome c-type biogenesis protein CcmH [Candidatus Colwellia aromaticivorans]
Colwellia	C_ACC_517	Accessory	517	31.6445	6.91085	1.80447	3.82986	0.000128219	0.00110128	o	1	K02200	cytochrome c-type biogenesis protein CcmH	8.7e-38	_	_	_	_	C	C!!!O	Energy production and conversion!!!Posttranslational modification, protein turnover, chaperones	COG3088	Cytochrome c-type biogenesis protein CcmH/NrfF (NrfF) (PDB:2HL7)	2.9e-49	_	_	_	00064378|gene_cluster:GC_00000796|genome_name:C_MAG2|gene_callers_id:517	ref|WP_114325154.1|	100	157	0	0	17	173	1	157	1.19e-111	324	cytochrome c-type biogenesis protein CcmH [Candidatus Colwellia aromaticivorans]	cytochrome c-type biogenesis protein CcmH [Candidatus Colwellia aromaticivorans]
Colwellia	C_ACC_519	Accessory	519	26.0558	6.46445	1.98141	3.26255	0.00110417	0.00732309	odn	49	K02198	cytochrome c-type biogenesis protein CcmF	1.8e-270	_	_	_	_	C	C!!!O	Energy production and conversion!!!Posttranslational modification, protein turnover, chaperones	COG1138	Cytochrome c biogenesis protein CcmF (CcmF)	2.6e-306	_	_	_	00004911|gene_cluster:GC_00000201|genome_name:C_MAG2|gene_callers_id:519	ref|WP_114325138.1|	100	685	0	0	1	685	1	685	0	1379	heme lyase CcmF/NrfE family subunit [Candidatus Colwellia aromaticivorans]	heme lyase CcmF/NrfE family subunit [Candidatus Colwellia aromaticivorans]
Colwellia	C_ACC_519	Accessory	519	26.0558	4.8238	1.92944	2.5001	0.0124157	0.0269235	d	51	K02198	cytochrome c-type biogenesis protein CcmF	1.8e-270	_	_	_	_	C	C!!!O	Energy production and conversion!!!Posttranslational modification, protein turnover, chaperones	COG1138	Cytochrome c biogenesis protein CcmF (CcmF)	2.6e-306	_	_	_	00004911|gene_cluster:GC_00000201|genome_name:C_MAG2|gene_callers_id:519	ref|WP_114325138.1|	100	685	0	0	1	685	1	685	0	1379	heme lyase CcmF/NrfE family subunit [Candidatus Colwellia aromaticivorans]	heme lyase CcmF/NrfE family subunit [Candidatus Colwellia aromaticivorans]
Colwellia	C_ACC_519	Accessory	519	26.0558	4.78951	1.64175	2.91732	0.00353056	0.00822923	o	2	K02198	cytochrome c-type biogenesis protein CcmF	1.8e-270	_	_	_	_	C	C!!!O	Energy production and conversion!!!Posttranslational modification, protein turnover, chaperones	COG1138	Cytochrome c biogenesis protein CcmF (CcmF)	2.6e-306	_	_	_	00004911|gene_cluster:GC_00000201|genome_name:C_MAG2|gene_callers_id:519	ref|WP_114325138.1|	100	685	0	0	1	685	1	685	0	1379	heme lyase CcmF/NrfE family subunit [Candidatus Colwellia aromaticivorans]	heme lyase CcmF/NrfE family subunit [Candidatus Colwellia aromaticivorans]
Colwellia	C_ACC_519	Accessory	519	26.0558	4.61099	1.92407	2.39647	0.0165536	0.0416457	od	52	K02198	cytochrome c-type biogenesis protein CcmF	1.8e-270	_	_	_	_	C	C!!!O	Energy production and conversion!!!Posttranslational modification, protein turnover, chaperones	COG1138	Cytochrome c biogenesis protein CcmF (CcmF)	2.6e-306	_	_	_	00004911|gene_cluster:GC_00000201|genome_name:C_MAG2|gene_callers_id:519	ref|WP_114325138.1|	100	685	0	0	1	685	1	685	0	1379	heme lyase CcmF/NrfE family subunit [Candidatus Colwellia aromaticivorans]	heme lyase CcmF/NrfE family subunit [Candidatus Colwellia aromaticivorans]
Colwellia	C_ACC_520	Accessory	520	29.9616	6.29207	2.28825	2.74973	0.00596442	0.0158994	d	62	K02193	heme exporter protein A [EC:7.6.2.5]	1.8e-82	_	_	_	_	O	O	Posttranslational modification, protein turnover, chaperones	COG4133	ABC-type transport system involved in cytochrome c biogenesis, ATPase component (CcmA)	6.7e-85	_	_	_	00050101|gene_cluster:GC_00000729|genome_name:C_MAG2|gene_callers_id:520	ref|WP_114325139.1|	100	266	0	0	1	266	1	266	0	546	cytochrome c biogenesis heme-transporting ATPase CcmA [Candidatus Colwellia aromaticivorans]	cytochrome c biogenesis heme-transporting ATPase CcmA [Candidatus Colwellia aromaticivorans]
Colwellia	C_ACC_521	Accessory	521	17.5737	7.29036	2.69803	2.7021	0.00689021	0.0192999	odn	29	K02194	heme exporter protein B	1.2e-87	_	_	_	_	O	O	Posttranslational modification, protein turnover, chaperones	COG2386	ABC-type transport system involved in cytochrome c biogenesis, permease component (CcmB)	1.2e-103	_	_	_	00075343|gene_cluster:GC_00000667|genome_name:C_MAG2|gene_callers_id:521	ref|WP_114325140.1|	100	229	0	0	1	229	1	229	2.16e-153	434	heme exporter protein CcmB [Candidatus Colwellia aromaticivorans]	heme exporter protein CcmB [Candidatus Colwellia aromaticivorans]
Colwellia	C_ACC_521	Accessory	521	17.5737	7.2278	2.6893	2.68762	0.00719635	0.0180906	d	28	K02194	heme exporter protein B	1.2e-87	_	_	_	_	O	O	Posttranslational modification, protein turnover, chaperones	COG2386	ABC-type transport system involved in cytochrome c biogenesis, permease component (CcmB)	1.2e-103	_	_	_	00075343|gene_cluster:GC_00000667|genome_name:C_MAG2|gene_callers_id:521	ref|WP_114325140.1|	100	229	0	0	1	229	1	229	2.16e-153	434	heme exporter protein CcmB [Candidatus Colwellia aromaticivorans]	heme exporter protein CcmB [Candidatus Colwellia aromaticivorans]
Colwellia	C_ACC_521	Accessory	521	17.5737	6.59095	2.6036	2.53147	0.0113585	0.0314293	od	44	K02194	heme exporter protein B	1.2e-87	_	_	_	_	O	O	Posttranslational modification, protein turnover, chaperones	COG2386	ABC-type transport system involved in cytochrome c biogenesis, permease component (CcmB)	1.2e-103	_	_	_	00075343|gene_cluster:GC_00000667|genome_name:C_MAG2|gene_callers_id:521	ref|WP_114325140.1|	100	229	0	0	1	229	1	229	2.16e-153	434	heme exporter protein CcmB [Candidatus Colwellia aromaticivorans]	heme exporter protein CcmB [Candidatus Colwellia aromaticivorans]
Colwellia	C_ACC_522	Accessory	522	11.6584	6.73548	2.75717	2.44289	0.0145701	0.0338596	odn	15	K02195	heme exporter protein C	1.1e-103	_	_	_	_	O	O	Posttranslational modification, protein turnover, chaperones	COG0755	ABC-type transport system involved in cytochrome c biogenesis, permease component (CcmC)	9.1e-124	_	_	_	00075167|gene_cluster:GC_00000963|genome_name:C_MAG2|gene_callers_id:522	ref|WP_114325141.1|	100	254	0	0	1	254	1	254	0	509	heme ABC transporter permease [Candidatus Colwellia aromaticivorans]	heme ABC transporter permease [Candidatus Colwellia aromaticivorans]
Colwellia	C_ACC_522	Accessory	522	11.6584	6.52172	2.69758	2.41762	0.0156225	0.0324043	d	31	K02195	heme exporter protein C	1.1e-103	_	_	_	_	O	O	Posttranslational modification, protein turnover, chaperones	COG0755	ABC-type transport system involved in cytochrome c biogenesis, permease component (CcmC)	9.1e-124	_	_	_	00075167|gene_cluster:GC_00000963|genome_name:C_MAG2|gene_callers_id:522	ref|WP_114325141.1|	100	254	0	0	1	254	1	254	0	509	heme ABC transporter permease [Candidatus Colwellia aromaticivorans]	heme ABC transporter permease [Candidatus Colwellia aromaticivorans]
Colwellia	C_ACC_523	Accessory	523	17.1155	7.59203	2.6811	2.83169	0.00463029	0.0148677	odn	29	K02196	heme exporter protein D	1.1e-24	_	_	_	_	U	U	Intracellular trafficking, secretion, and vesicular transport	COG3114	Heme exporter protein D (CcmD)	9.8e-11	_	_	_	00083696|gene_cluster:GC_00002798|genome_name:C_MAG2|gene_callers_id:523	ref|WP_114325142.1|	100	82	0	0	1	82	1	82	7.28e-52	166	heme exporter protein CcmD [Candidatus Colwellia aromaticivorans]	heme exporter protein CcmD [Candidatus Colwellia aromaticivorans]
Colwellia	C_ACC_523	Accessory	523	17.1155	7.46977	2.6712	2.79641	0.00516733	0.0143699	d	32	K02196	heme exporter protein D	1.1e-24	_	_	_	_	U	U	Intracellular trafficking, secretion, and vesicular transport	COG3114	Heme exporter protein D (CcmD)	9.8e-11	_	_	_	00083696|gene_cluster:GC_00002798|genome_name:C_MAG2|gene_callers_id:523	ref|WP_114325142.1|	100	82	0	0	1	82	1	82	7.28e-52	166	heme exporter protein CcmD [Candidatus Colwellia aromaticivorans]	heme exporter protein CcmD [Candidatus Colwellia aromaticivorans]
Colwellia	C_ACC_523	Accessory	523	17.1155	7.24019	2.65592	2.72605	0.00640964	0.0209294	od	39	K02196	heme exporter protein D	1.1e-24	_	_	_	_	U	U	Intracellular trafficking, secretion, and vesicular transport	COG3114	Heme exporter protein D (CcmD)	9.8e-11	_	_	_	00083696|gene_cluster:GC_00002798|genome_name:C_MAG2|gene_callers_id:523	ref|WP_114325142.1|	100	82	0	0	1	82	1	82	7.28e-52	166	heme exporter protein CcmD [Candidatus Colwellia aromaticivorans]	heme exporter protein CcmD [Candidatus Colwellia aromaticivorans]
Colwellia	C_ACC_524	Accessory	524	8.19793	6.46138	2.73399	2.36335	0.0181104	0.04022	odn	18	K02197	cytochrome c-type biogenesis protein CcmE	1.3e-56	_	_	_	_	C	C!!!O	Energy production and conversion!!!Posttranslational modification, protein turnover, chaperones	COG2332	Cytochrome c biogenesis protein CcmE (CcmE) (PDB:1J6Q)	5.7e-69	_	_	_	00011919|gene_cluster:GC_00000876|genome_name:C_MAG2|gene_callers_id:524	ref|WP_114325143.1|	100	174	0	0	1	174	1	174	2.49e-123	354	cytochrome c maturation protein CcmE [Candidatus Colwellia aromaticivorans]	cytochrome c maturation protein CcmE [Candidatus Colwellia aromaticivorans]
Colwellia	C_ACC_526	Accessory	526	19.119	7.4283	2.45958	3.02016	0.00252645	0.00939607	d	43	_	_	_	_	_	_	_	_	_	_	_	_	_	_	_	_	00086381|gene_cluster:GC_00000051|genome_name:C_MAG2|gene_callers_id:526	ref|WP_114325145.1|	100	72	0	0	1	72	1	72	1.51e-44	147	TIGR02922 family protein [Candidatus Colwellia aromaticivorans]	TIGR02922 family protein [Candidatus Colwellia aromaticivorans]
Colwellia	C_ACC_526	Accessory	526	19.119	7.39364	2.50415	2.95255	0.00315158	0.0119553	odn	33	_	_	_	_	_	_	_	_	_	_	_	_	_	_	_	_	00086381|gene_cluster:GC_00000051|genome_name:C_MAG2|gene_callers_id:526	ref|WP_114325145.1|	100	72	0	0	1	72	1	72	1.51e-44	147	TIGR02922 family protein [Candidatus Colwellia aromaticivorans]	TIGR02922 family protein [Candidatus Colwellia aromaticivorans]
Colwellia	C_ACC_526	Accessory	526	19.119	7.0943	2.4807	2.85979	0.00423918	0.0166147	od	38	_	_	_	_	_	_	_	_	_	_	_	_	_	_	_	_	00086381|gene_cluster:GC_00000051|genome_name:C_MAG2|gene_callers_id:526	ref|WP_114325145.1|	100	72	0	0	1	72	1	72	1.51e-44	147	TIGR02922 family protein [Candidatus Colwellia aromaticivorans]	TIGR02922 family protein [Candidatus Colwellia aromaticivorans]
Colwellia	C_ACC_528	Accessory	528	9.50123	6.61043	2.66964	2.47615	0.0132808	0.0353348	od	16	_	_	_	_	_	_	_	C	C	Energy production and conversion	COG1008	NADH:ubiquinone oxidoreductase subunit 4 (chain M) (NuoM) (PDB:6HUM)	1.9e-154	COG1008	NADH dehydrogenase	1.9e-154	00018930|gene_cluster:GC_00003711|genome_name:C_MAG2|gene_callers_id:528	ref|WP_114325147.1|	100	493	0	0	1	493	1	493	0	971	NADH-quinone oxidoreductase subunit M [Candidatus Colwellia aromaticivorans]	NADH-quinone oxidoreductase subunit M [Candidatus Colwellia aromaticivorans]
Colwellia	C_ACC_528	Accessory	528	9.50123	6.60364	2.6937	2.45151	0.0142258	0.0300249	d	15	_	_	_	_	_	_	_	C	C	Energy production and conversion	COG1008	NADH:ubiquinone oxidoreductase subunit 4 (chain M) (NuoM) (PDB:6HUM)	1.9e-154	COG1008	NADH dehydrogenase	1.9e-154	00018930|gene_cluster:GC_00003711|genome_name:C_MAG2|gene_callers_id:528	ref|WP_114325147.1|	100	493	0	0	1	493	1	493	0	971	NADH-quinone oxidoreductase subunit M [Candidatus Colwellia aromaticivorans]	NADH-quinone oxidoreductase subunit M [Candidatus Colwellia aromaticivorans]
Colwellia	C_ACC_528	Accessory	528	9.50123	6.24878	2.6541	2.35438	0.0185535	0.0409483	odn	33	_	_	_	_	_	_	_	C	C	Energy production and conversion	COG1008	NADH:ubiquinone oxidoreductase subunit 4 (chain M) (NuoM) (PDB:6HUM)	1.9e-154	COG1008	NADH dehydrogenase	1.9e-154	00018930|gene_cluster:GC_00003711|genome_name:C_MAG2|gene_callers_id:528	ref|WP_114325147.1|	100	493	0	0	1	493	1	493	0	971	NADH-quinone oxidoreductase subunit M [Candidatus Colwellia aromaticivorans]	NADH-quinone oxidoreductase subunit M [Candidatus Colwellia aromaticivorans]
Colwellia	C_ACC_529	Accessory	529	13.811	7.19434	2.63817	2.72702	0.00639096	0.0166201	d	25	K00341	NADH-quinone oxidoreductase subunit L [EC:7.1.1.2]	8.1e-205	M00144	NADH:quinone oxidoreductase, prokaryotes	M00144	Pathway modules; Energy metabolism; ATP synthesis	C	C	Energy production and conversion	COG1009	Membrane H+-translocase/NADH:ubiquinone oxidoreductase subunit 5 (chain L)/Multisubunit Na+/H+ antiporter, MnhA subunit (NuoL) (PDB:3RKO)	7.6e-183	COG1009	NADH dehydrogenase	7.6e-183	00031767|gene_cluster:GC_00003696|genome_name:C_MAG2|gene_callers_id:529	ref|WP_114325155.1|	100	640	0	0	5	644	1	640	0	1284	NADH-quinone oxidoreductase subunit L [Candidatus Colwellia aromaticivorans]	NADH-quinone oxidoreductase subunit L [Candidatus Colwellia aromaticivorans]
Colwellia	C_ACC_529	Accessory	529	13.811	7.16681	2.62577	2.72941	0.00634483	0.0182978	odn	30	K00341	NADH-quinone oxidoreductase subunit L [EC:7.1.1.2]	8.1e-205	M00144	NADH:quinone oxidoreductase, prokaryotes	M00144	Pathway modules; Energy metabolism; ATP synthesis	C	C	Energy production and conversion	COG1009	Membrane H+-translocase/NADH:ubiquinone oxidoreductase subunit 5 (chain L)/Multisubunit Na+/H+ antiporter, MnhA subunit (NuoL) (PDB:3RKO)	7.6e-183	COG1009	NADH dehydrogenase	7.6e-183	00031767|gene_cluster:GC_00003696|genome_name:C_MAG2|gene_callers_id:529	ref|WP_114325155.1|	100	640	0	0	5	644	1	640	0	1284	NADH-quinone oxidoreductase subunit L [Candidatus Colwellia aromaticivorans]	NADH-quinone oxidoreductase subunit L [Candidatus Colwellia aromaticivorans]
Colwellia	C_ACC_529	Accessory	529	13.811	7.04572	2.62301	2.68612	0.00722873	0.0227308	od	29	K00341	NADH-quinone oxidoreductase subunit L [EC:7.1.1.2]	8.1e-205	M00144	NADH:quinone oxidoreductase, prokaryotes	M00144	Pathway modules; Energy metabolism; ATP synthesis	C	C	Energy production and conversion	COG1009	Membrane H+-translocase/NADH:ubiquinone oxidoreductase subunit 5 (chain L)/Multisubunit Na+/H+ antiporter, MnhA subunit (NuoL) (PDB:3RKO)	7.6e-183	COG1009	NADH dehydrogenase	7.6e-183	00031767|gene_cluster:GC_00003696|genome_name:C_MAG2|gene_callers_id:529	ref|WP_114325155.1|	100	640	0	0	5	644	1	640	0	1284	NADH-quinone oxidoreductase subunit L [Candidatus Colwellia aromaticivorans]	NADH-quinone oxidoreductase subunit L [Candidatus Colwellia aromaticivorans]
Colwellia	C_ACC_530	Accessory	530	14.3632	7.26874	2.96163	2.4543	0.0141159	0.0330081	odn	43	K00340	NADH-quinone oxidoreductase subunit K [EC:7.1.1.2]	8.8e-40	M00144	NADH:quinone oxidoreductase, prokaryotes	M00144	Pathway modules; Energy metabolism; ATP synthesis	C	C	Energy production and conversion	COG0713	NADH:ubiquinone oxidoreductase subunit 11 or 4L (chain K) (NuoK) (PDB:4HE8)	2.1e-26	COG0713	NADH dehydrogenase	2.1e-26	00036390|gene_cluster:GC_00003058|genome_name:C_MAG2|gene_callers_id:530	ref|WP_114325148.1|	100	102	0	0	1	102	1	102	5.46e-63	196	NADH-quinone oxidoreductase subunit NuoK [Candidatus Colwellia aromaticivorans]	NADH-quinone oxidoreductase subunit NuoK [Candidatus Colwellia aromaticivorans]
Colwellia	C_ACC_539	Accessory	539	26.2847	20.2424	2.36754	8.54998	1.23e-17	1.29e-15	od	53	K00331	NADH-quinone oxidoreductase subunit B [EC:7.1.1.2]	3.2e-88	M00144	NADH:quinone oxidoreductase, prokaryotes	M00144	Pathway modules; Energy metabolism; ATP synthesis	C	C	Energy production and conversion	COG0377	NADH:ubiquinone oxidoreductase 20 kD subunit (chain B) or related Fe-S oxidoreductase (NuoB) (PDB:2FUG) (PUBMED:25941396)	1.3e-102	COG0377	NADH dehydrogenase	1.3e-102	00047870|gene_cluster:GC_00003294|genome_name:C_MAG2|gene_callers_id:539	ref|WP_114325153.1|	100	212	0	0	1	212	1	212	5.89e-157	442	NADH-quinone oxidoreductase subunit B [Candidatus Colwellia aromaticivorans]	NADH-quinone oxidoreductase subunit B [Candidatus Colwellia aromaticivorans]
Colwellia	C_ACC_539	Accessory	539	26.2847	7.64616	2.38605	3.20452	0.00135286	0.00781157	odn	56	K00331	NADH-quinone oxidoreductase subunit B [EC:7.1.1.2]	3.2e-88	M00144	NADH:quinone oxidoreductase, prokaryotes	M00144	Pathway modules; Energy metabolism; ATP synthesis	C	C	Energy production and conversion	COG0377	NADH:ubiquinone oxidoreductase 20 kD subunit (chain B) or related Fe-S oxidoreductase (NuoB) (PDB:2FUG) (PUBMED:25941396)	1.3e-102	COG0377	NADH dehydrogenase	1.3e-102	00047870|gene_cluster:GC_00003294|genome_name:C_MAG2|gene_callers_id:539	ref|WP_114325153.1|	100	212	0	0	1	212	1	212	5.89e-157	442	NADH-quinone oxidoreductase subunit B [Candidatus Colwellia aromaticivorans]	NADH-quinone oxidoreductase subunit B [Candidatus Colwellia aromaticivorans]
Colwellia	C_ACC_539	Accessory	539	26.2847	7.6345	2.37599	3.21319	0.00131268	0.006616	d	52	K00331	NADH-quinone oxidoreductase subunit B [EC:7.1.1.2]	3.2e-88	M00144	NADH:quinone oxidoreductase, prokaryotes	M00144	Pathway modules; Energy metabolism; ATP synthesis	C	C	Energy production and conversion	COG0377	NADH:ubiquinone oxidoreductase 20 kD subunit (chain B) or related Fe-S oxidoreductase (NuoB) (PDB:2FUG) (PUBMED:25941396)	1.3e-102	COG0377	NADH dehydrogenase	1.3e-102	00047870|gene_cluster:GC_00003294|genome_name:C_MAG2|gene_callers_id:539	ref|WP_114325153.1|	100	212	0	0	1	212	1	212	5.89e-157	442	NADH-quinone oxidoreductase subunit B [Candidatus Colwellia aromaticivorans]	NADH-quinone oxidoreductase subunit B [Candidatus Colwellia aromaticivorans]
Colwellia	C_ACC_551	Accessory	551	41.2822	8.93148	1.75602	5.0862	3.65e-07	4.97e-05	o	2	_	_	_	_	_	_	_	_	_	_	_	_	_	_	_	_	00009338|gene_cluster:GC_00007494|genome_name:C_MAG2|gene_callers_id:551	ref|WP_157829151.1|	68.657	67	21	0	4	70	1	67	2.5e-21	88.6	hypothetical protein [Colwellia sp. 75C3]	hypothetical protein [Colwellia sp. 75C3]
Colwellia	C_ACC_551	Accessory	551	41.2822	8.31269	1.98439	4.18905	2.8e-05	0.000702284	d	66	_	_	_	_	_	_	_	_	_	_	_	_	_	_	_	_	00009338|gene_cluster:GC_00007494|genome_name:C_MAG2|gene_callers_id:551	ref|WP_157829151.1|	68.657	67	21	0	4	70	1	67	2.5e-21	88.6	hypothetical protein [Colwellia sp. 75C3]	hypothetical protein [Colwellia sp. 75C3]
Colwellia	C_ACC_551	Accessory	551	41.2822	8.31184	2.00371	4.14822	3.35e-05	0.00142298	odn	58	_	_	_	_	_	_	_	_	_	_	_	_	_	_	_	_	00009338|gene_cluster:GC_00007494|genome_name:C_MAG2|gene_callers_id:551	ref|WP_157829151.1|	68.657	67	21	0	4	70	1	67	2.5e-21	88.6	hypothetical protein [Colwellia sp. 75C3]	hypothetical protein [Colwellia sp. 75C3]
Colwellia	C_ACC_551	Accessory	551	41.2822	8.14868	1.98062	4.11421	3.89e-05	0.000996913	od	71	_	_	_	_	_	_	_	_	_	_	_	_	_	_	_	_	00009338|gene_cluster:GC_00007494|genome_name:C_MAG2|gene_callers_id:551	ref|WP_157829151.1|	68.657	67	21	0	4	70	1	67	2.5e-21	88.6	hypothetical protein [Colwellia sp. 75C3]	hypothetical protein [Colwellia sp. 75C3]
Colwellia	C_ACC_553	Accessory	553	33.4577	4.12772	1.79011	2.30584	0.0211193	0.0410662	d	67	K05590	ATP-dependent RNA helicase SrmB [EC:3.6.4.13]	2e-189	_	_	_	_	L	L	Replication, recombination and repair	COG0513	Superfamily II DNA and RNA helicase (SrmB) (PDB:3RRM)	9.8e-192	_	_	_	00018619|gene_cluster:GC_00000507|genome_name:C_MAG2|gene_callers_id:553	ref|WP_114325172.1|	100	416	0	0	1	416	1	416	0	848	ATP-dependent RNA helicase SrmB [Candidatus Colwellia aromaticivorans]	ATP-dependent RNA helicase SrmB [Candidatus Colwellia aromaticivorans]
Colwellia	C_ACC_556	Accessory	556	11.4611	6.69851	2.51841	2.65982	0.00781822	0.0191281	d	26	_	_	_	_	_	_	_	N	N!!!W	Cell motility!!!Extracellular structures	COG3063	Type IV pilus assembly protein PilF/PilW (PilF) (PDB:2VQ2) (PUBMED:16403447)	6e-194	_	_	_	00012909|gene_cluster:GC_00003072|genome_name:C_MAG2|gene_callers_id:556	ref|WP_114325175.1|	100	529	0	0	1	529	1	529	0	1093	sulfotransferase family protein [Candidatus Colwellia aromaticivorans]	sulfotransferase family protein [Candidatus Colwellia aromaticivorans]
Colwellia	C_ACC_556	Accessory	556	11.4611	6.68643	2.55963	2.61226	0.00899451	0.0235413	odn	21	_	_	_	_	_	_	_	N	N!!!W	Cell motility!!!Extracellular structures	COG3063	Type IV pilus assembly protein PilF/PilW (PilF) (PDB:2VQ2) (PUBMED:16403447)	6e-194	_	_	_	00012909|gene_cluster:GC_00003072|genome_name:C_MAG2|gene_callers_id:556	ref|WP_114325175.1|	100	529	0	0	1	529	1	529	0	1093	sulfotransferase family protein [Candidatus Colwellia aromaticivorans]	sulfotransferase family protein [Candidatus Colwellia aromaticivorans]
Colwellia	C_ACC_556	Accessory	556	11.4611	6.51291	2.55197	2.55211	0.0107072	0.030274	od	22	_	_	_	_	_	_	_	N	N!!!W	Cell motility!!!Extracellular structures	COG3063	Type IV pilus assembly protein PilF/PilW (PilF) (PDB:2VQ2) (PUBMED:16403447)	6e-194	_	_	_	00012909|gene_cluster:GC_00003072|genome_name:C_MAG2|gene_callers_id:556	ref|WP_114325175.1|	100	529	0	0	1	529	1	529	0	1093	sulfotransferase family protein [Candidatus Colwellia aromaticivorans]	sulfotransferase family protein [Candidatus Colwellia aromaticivorans]
Colwellia	C_ACC_557	Accessory	557	15.2309	3.95345	1.61688	2.44511	0.0144809	0.0304705	d	31	K02014	iron complex outermembrane recepter protein	9.5e-99	_	_	_	_	P	P	Inorganic ion transport and metabolism	COG1629	Outer membrane receptor protein, Fe transport (FhuA) (PDB:1BY3)	0	_	_	_	00045495|gene_cluster:GC_00002924|genome_name:C_MAG2|gene_callers_id:557	ref|WP_114325176.1|	100	843	0	0	1	843	1	843	0	1722	TonB-dependent receptor [Candidatus Colwellia aromaticivorans]	TonB-dependent receptor [Candidatus Colwellia aromaticivorans]
Colwellia	C_ACC_557	Accessory	557	15.2309	3.27683	1.41087	2.32255	0.0202032	0.0342363	o	1	K02014	iron complex outermembrane recepter protein	9.5e-99	_	_	_	_	P	P	Inorganic ion transport and metabolism	COG1629	Outer membrane receptor protein, Fe transport (FhuA) (PDB:1BY3)	0	_	_	_	00045495|gene_cluster:GC_00002924|genome_name:C_MAG2|gene_callers_id:557	ref|WP_114325176.1|	100	843	0	0	1	843	1	843	0	1722	TonB-dependent receptor [Candidatus Colwellia aromaticivorans]	TonB-dependent receptor [Candidatus Colwellia aromaticivorans]
Colwellia	C_ACC_560	Accessory	560	17.0684	7.26057	2.39011	3.03775	0.00238349	0.0101385	odn	27	_	_	_	_	_	_	_	_	_	_	_	_	_	_	_	_	00032273|gene_cluster:GC_00010603|genome_name:C_MAG2|gene_callers_id:560	ref|WP_114325179.1|	100	146	0	0	1	146	1	146	3.29e-103	301	hypothetical protein [Candidatus Colwellia aromaticivorans]	hypothetical protein [Candidatus Colwellia aromaticivorans]
Colwellia	C_ACC_560	Accessory	560	17.0684	7.18851	2.37156	3.03113	0.00243642	0.00917003	d	33	_	_	_	_	_	_	_	_	_	_	_	_	_	_	_	_	00032273|gene_cluster:GC_00010603|genome_name:C_MAG2|gene_callers_id:560	ref|WP_114325179.1|	100	146	0	0	1	146	1	146	3.29e-103	301	hypothetical protein [Candidatus Colwellia aromaticivorans]	hypothetical protein [Candidatus Colwellia aromaticivorans]
Colwellia	C_ACC_560	Accessory	560	17.0684	6.9009	2.35224	2.93376	0.00334886	0.0140137	od	39	_	_	_	_	_	_	_	_	_	_	_	_	_	_	_	_	00032273|gene_cluster:GC_00010603|genome_name:C_MAG2|gene_callers_id:560	ref|WP_114325179.1|	100	146	0	0	1	146	1	146	3.29e-103	301	hypothetical protein [Candidatus Colwellia aromaticivorans]	hypothetical protein [Candidatus Colwellia aromaticivorans]
Colwellia	C_ACC_562	Accessory	562	7.77567	6.29633	2.77406	2.26972	0.0232248	0.0445962	d	9	_	_	_	_	_	_	_	S	S	Function unknown	COG3098	Uncharacterized conserved protein YqcC, DUF446 family (YqcC) (PDB:2HGK)	3.1e-20	_	_	_	00054005|gene_cluster:GC_00031137|genome_name:C_MAG2|gene_callers_id:562	ref|WP_114325181.1|	100	101	0	0	11	111	1	101	1.69e-66	205	YqcC family protein [Candidatus Colwellia aromaticivorans]	YqcC family protein [Candidatus Colwellia aromaticivorans]
Colwellia	C_ACC_563	Accessory	563	28.5358	7.71031	2.14646	3.5921	0.000328019	0.00348644	d	54	_	_	_	_	_	_	_	_	_	_	_	_	_	_	_	_	00070882|gene_cluster:GC_00002161|genome_name:C_MAG2|gene_callers_id:563	ref|WP_114325182.1|	100	350	0	0	1	350	1	350	0	718	DUF3549 family protein [Candidatus Colwellia aromaticivorans]	DUF3549 family protein [Candidatus Colwellia aromaticivorans]
Colwellia	C_ACC_563	Accessory	563	28.5358	7.70275	2.16567	3.55675	0.000375467	0.00491843	odn	49	_	_	_	_	_	_	_	_	_	_	_	_	_	_	_	_	00070882|gene_cluster:GC_00002161|genome_name:C_MAG2|gene_callers_id:563	ref|WP_114325182.1|	100	350	0	0	1	350	1	350	0	718	DUF3549 family protein [Candidatus Colwellia aromaticivorans]	DUF3549 family protein [Candidatus Colwellia aromaticivorans]
Colwellia	C_ACC_563	Accessory	563	28.5358	7.43155	2.13676	3.47795	0.000505272	0.00572642	od	59	_	_	_	_	_	_	_	_	_	_	_	_	_	_	_	_	00070882|gene_cluster:GC_00002161|genome_name:C_MAG2|gene_callers_id:563	ref|WP_114325182.1|	100	350	0	0	1	350	1	350	0	718	DUF3549 family protein [Candidatus Colwellia aromaticivorans]	DUF3549 family protein [Candidatus Colwellia aromaticivorans]
Colwellia	C_ACC_563	Accessory	563	28.5358	6.63762	1.70508	3.89284	9.91e-05	0.000918046	o	1	_	_	_	_	_	_	_	_	_	_	_	_	_	_	_	_	00070882|gene_cluster:GC_00002161|genome_name:C_MAG2|gene_callers_id:563	ref|WP_114325182.1|	100	350	0	0	1	350	1	350	0	718	DUF3549 family protein [Candidatus Colwellia aromaticivorans]	DUF3549 family protein [Candidatus Colwellia aromaticivorans]
Colwellia	C_ACC_565	Accessory	565	6.43942	5.90799	2.59889	2.27327	0.0230096	0.0442444	d	15	_	_	_	_	_	_	_	_	_	_	_	_	_	_	_	_	00052720|gene_cluster:GC_00010487|genome_name:C_MAG2|gene_callers_id:565	ref|WP_114325184.1|	100	386	0	0	1	386	1	386	0	795	hypothetical protein [Candidatus Colwellia aromaticivorans]	hypothetical protein [Candidatus Colwellia aromaticivorans]
Colwellia	C_ACC_566	Accessory	566	13.4221	7.21352	2.67707	2.69456	0.00704811	0.0196794	odn	33	_	_	_	_	_	_	_	S	S	Function unknown	COG4273	Uncharacterized conserved protein, contains metal-binding DGC domain	1e-52	_	_	_	00052861|gene_cluster:GC_00005356|genome_name:C_MAG2|gene_callers_id:566	ref|WP_114325279.1|	100	109	0	0	30	138	1	109	7.11e-74	225	putative zinc-binding protein [Candidatus Colwellia aromaticivorans]	putative zinc-binding protein [Candidatus Colwellia aromaticivorans]
Colwellia	C_ACC_566	Accessory	566	13.4221	7.14659	2.68565	2.66103	0.00779029	0.0191097	d	23	_	_	_	_	_	_	_	S	S	Function unknown	COG4273	Uncharacterized conserved protein, contains metal-binding DGC domain	1e-52	_	_	_	00052861|gene_cluster:GC_00005356|genome_name:C_MAG2|gene_callers_id:566	ref|WP_114325279.1|	100	109	0	0	30	138	1	109	7.11e-74	225	putative zinc-binding protein [Candidatus Colwellia aromaticivorans]	putative zinc-binding protein [Candidatus Colwellia aromaticivorans]
Colwellia	C_ACC_566	Accessory	566	13.4221	6.85341	2.64924	2.58694	0.00968334	0.0280796	od	27	_	_	_	_	_	_	_	S	S	Function unknown	COG4273	Uncharacterized conserved protein, contains metal-binding DGC domain	1e-52	_	_	_	00052861|gene_cluster:GC_00005356|genome_name:C_MAG2|gene_callers_id:566	ref|WP_114325279.1|	100	109	0	0	30	138	1	109	7.11e-74	225	putative zinc-binding protein [Candidatus Colwellia aromaticivorans]	putative zinc-binding protein [Candidatus Colwellia aromaticivorans]
Colwellia	C_ACC_571	Accessory	571	10.4676	6.56005	2.58978	2.53305	0.0113075	0.0280346	odn	9	_	_	_	_	_	_	_	_	_	_	_	_	_	_	_	_	00050387|gene_cluster:GC_00004194|genome_name:C_MAG2|gene_callers_id:571	ref|WP_114325189.1|	100	172	0	0	1	172	1	172	1.43e-125	360	hypothetical protein [Candidatus Colwellia aromaticivorans]	hypothetical protein [Candidatus Colwellia aromaticivorans]
Colwellia	C_ACC_571	Accessory	571	10.4676	6.43978	2.57461	2.50127	0.012375	0.0268773	d	20	_	_	_	_	_	_	_	_	_	_	_	_	_	_	_	_	00050387|gene_cluster:GC_00004194|genome_name:C_MAG2|gene_callers_id:571	ref|WP_114325189.1|	100	172	0	0	1	172	1	172	1.43e-125	360	hypothetical protein [Candidatus Colwellia aromaticivorans]	hypothetical protein [Candidatus Colwellia aromaticivorans]
Colwellia	C_ACC_571	Accessory	571	10.4676	5.95441	2.51162	2.37075	0.0177523	0.0436894	od	26	_	_	_	_	_	_	_	_	_	_	_	_	_	_	_	_	00050387|gene_cluster:GC_00004194|genome_name:C_MAG2|gene_callers_id:571	ref|WP_114325189.1|	100	172	0	0	1	172	1	172	1.43e-125	360	hypothetical protein [Candidatus Colwellia aromaticivorans]	hypothetical protein [Candidatus Colwellia aromaticivorans]
Colwellia	C_ACC_580	Accessory	580	9.37262	6.68002	2.54068	2.62922	0.00855802	0.0203787	d	21	K04067	primosomal replication protein N''	1e-32	_	_	_	_	L	L	Replication, recombination and repair	COG3923	Primosomal replication protein N'' (PriC) (PDB:2NCJ)	2.6e-55	_	_	_	00049689|gene_cluster:GC_00004187|genome_name:C_MAG2|gene_callers_id:580	ref|WP_114325281.1|	100	199	0	0	12	210	1	199	2.84e-140	399	primosomal replication protein [Candidatus Colwellia aromaticivorans]	primosomal replication protein [Candidatus Colwellia aromaticivorans]
Colwellia	C_ACC_580	Accessory	580	9.37262	6.55763	2.60542	2.51692	0.0118386	0.0292061	odn	9	K04067	primosomal replication protein N''	1e-32	_	_	_	_	L	L	Replication, recombination and repair	COG3923	Primosomal replication protein N'' (PriC) (PDB:2NCJ)	2.6e-55	_	_	_	00049689|gene_cluster:GC_00004187|genome_name:C_MAG2|gene_callers_id:580	ref|WP_114325281.1|	100	199	0	0	12	210	1	199	2.84e-140	399	primosomal replication protein [Candidatus Colwellia aromaticivorans]	primosomal replication protein [Candidatus Colwellia aromaticivorans]
Colwellia	C_ACC_580	Accessory	580	9.37262	6.12524	2.57078	2.38264	0.0171892	0.0427763	od	21	K04067	primosomal replication protein N''	1e-32	_	_	_	_	L	L	Replication, recombination and repair	COG3923	Primosomal replication protein N'' (PriC) (PDB:2NCJ)	2.6e-55	_	_	_	00049689|gene_cluster:GC_00004187|genome_name:C_MAG2|gene_callers_id:580	ref|WP_114325281.1|	100	199	0	0	12	210	1	199	2.84e-140	399	primosomal replication protein [Candidatus Colwellia aromaticivorans]	primosomal replication protein [Candidatus Colwellia aromaticivorans]
Colwellia	C_ACC_581	Accessory	581	24.8763	20.3941	2.5195	8.09452	5.75e-16	4.12e-14	od	43	_	_	_	_	_	_	_	_	_	_	_	_	_	_	_	_	00019462|gene_cluster:GC_00001311|genome_name:C_MAG2|gene_callers_id:581	ref|WP_114325197.1|	100	90	0	0	1	90	1	90	1.82e-58	183	late competence development ComFB family protein [Candidatus Colwellia aromaticivorans]	late competence development ComFB family protein [Candidatus Colwellia aromaticivorans]
Colwellia	C_ACC_581	Accessory	581	24.8763	7.80515	2.41555	3.23122	0.00123264	0.00640125	d	60	_	_	_	_	_	_	_	_	_	_	_	_	_	_	_	_	00019462|gene_cluster:GC_00001311|genome_name:C_MAG2|gene_callers_id:581	ref|WP_114325197.1|	100	90	0	0	1	90	1	90	1.82e-58	183	late competence development ComFB family protein [Candidatus Colwellia aromaticivorans]	late competence development ComFB family protein [Candidatus Colwellia aromaticivorans]
Colwellia	C_ACC_581	Accessory	581	24.8763	7.78693	2.5227	3.08674	0.00202366	0.00923165	odn	50	_	_	_	_	_	_	_	_	_	_	_	_	_	_	_	_	00019462|gene_cluster:GC_00001311|genome_name:C_MAG2|gene_callers_id:581	ref|WP_114325197.1|	100	90	0	0	1	90	1	90	1.82e-58	183	late competence development ComFB family protein [Candidatus Colwellia aromaticivorans]	late competence development ComFB family protein [Candidatus Colwellia aromaticivorans]
Colwellia	C_ACC_583	Accessory	583	31.503	4.2289	1.87575	2.25452	0.0241637	0.0460474	d	47	_	_	_	_	_	_	_	K	K	Transcription	COG0583	DNA-binding transcriptional regulator, LysR family (LysR) (PDB:2FYI)	2.8e-103	_	_	_	00015099|gene_cluster:GC_00004905|genome_name:C_MAG2|gene_callers_id:583	ref|WP_114325199.1|	100	300	0	0	1	300	1	300	0	618	LysR family transcriptional regulator [Candidatus Colwellia aromaticivorans]	LysR family transcriptional regulator [Candidatus Colwellia aromaticivorans]
Colwellia	C_ACC_583	Accessory	583	31.503	3.97472	1.59354	2.49427	0.0126217	0.0225252	o	6	_	_	_	_	_	_	_	K	K	Transcription	COG0583	DNA-binding transcriptional regulator, LysR family (LysR) (PDB:2FYI)	2.8e-103	_	_	_	00015099|gene_cluster:GC_00004905|genome_name:C_MAG2|gene_callers_id:583	ref|WP_114325199.1|	100	300	0	0	1	300	1	300	0	618	LysR family transcriptional regulator [Candidatus Colwellia aromaticivorans]	LysR family transcriptional regulator [Candidatus Colwellia aromaticivorans]
Colwellia	C_ACC_584	Accessory	584	36.9801	5.21315	1.9419	2.68456	0.00726243	0.0200834	odn	55	K00140	malonate-semialdehyde dehydrogenase (acetylating) / methylmalonate-semialdehyde dehydrogenase [EC:1.2.1.18 1.2.1.27]	2.1e-257	M00013	Malonate semialdehyde pathway, propanoyl-CoA => acetyl-CoA	M00013	Pathway modules; Carbohydrate metabolism; Other carbohydrate metabolism	I	I	Lipid transport and metabolism	COG1012	Acyl-CoA reductase or other NAD-dependent aldehyde dehydrogenase (AdhE) (PDB:1A4S)	1.7e-244	COG1012	Proline degradation	1.7e-244	00060263|gene_cluster:GC_00003887|genome_name:C_MAG2|gene_callers_id:584	ref|WP_114325200.1|	100	500	0	0	30	529	1	500	0	1030	CoA-acylating methylmalonate-semialdehyde dehydrogenase [Candidatus Colwellia aromaticivorans]	CoA-acylating methylmalonate-semialdehyde dehydrogenase [Candidatus Colwellia aromaticivorans]
Colwellia	C_ACC_584	Accessory	584	36.9801	5.14016	1.92135	2.67529	0.00746645	0.0185788	d	68	K00140	malonate-semialdehyde dehydrogenase (acetylating) / methylmalonate-semialdehyde dehydrogenase [EC:1.2.1.18 1.2.1.27]	2.1e-257	M00013	Malonate semialdehyde pathway, propanoyl-CoA => acetyl-CoA	M00013	Pathway modules; Carbohydrate metabolism; Other carbohydrate metabolism	I	I	Lipid transport and metabolism	COG1012	Acyl-CoA reductase or other NAD-dependent aldehyde dehydrogenase (AdhE) (PDB:1A4S)	1.7e-244	COG1012	Proline degradation	1.7e-244	00060263|gene_cluster:GC_00003887|genome_name:C_MAG2|gene_callers_id:584	ref|WP_114325200.1|	100	500	0	0	30	529	1	500	0	1030	CoA-acylating methylmalonate-semialdehyde dehydrogenase [Candidatus Colwellia aromaticivorans]	CoA-acylating methylmalonate-semialdehyde dehydrogenase [Candidatus Colwellia aromaticivorans]
Colwellia	C_ACC_584	Accessory	584	36.9801	4.83164	1.90666	2.53409	0.0112741	0.0312276	od	75	K00140	malonate-semialdehyde dehydrogenase (acetylating) / methylmalonate-semialdehyde dehydrogenase [EC:1.2.1.18 1.2.1.27]	2.1e-257	M00013	Malonate semialdehyde pathway, propanoyl-CoA => acetyl-CoA	M00013	Pathway modules; Carbohydrate metabolism; Other carbohydrate metabolism	I	I	Lipid transport and metabolism	COG1012	Acyl-CoA reductase or other NAD-dependent aldehyde dehydrogenase (AdhE) (PDB:1A4S)	1.7e-244	COG1012	Proline degradation	1.7e-244	00060263|gene_cluster:GC_00003887|genome_name:C_MAG2|gene_callers_id:584	ref|WP_114325200.1|	100	500	0	0	30	529	1	500	0	1030	CoA-acylating methylmalonate-semialdehyde dehydrogenase [Candidatus Colwellia aromaticivorans]	CoA-acylating methylmalonate-semialdehyde dehydrogenase [Candidatus Colwellia aromaticivorans]
Colwellia	C_ACC_587	Accessory	587	8.50352	6.17064	2.73578	2.25553	0.0240999	0.0460474	d	19	K06916	cell division protein ZapE	2.1e-129	_	_	_	_	D	D	Cell cycle control, cell division, chromosome partitioning	COG1485	Cell division protein ZapE (Z ring-associated ATPase), AFG1 superfamily (ZapE)	1.4e-123	_	_	_	00053913|gene_cluster:GC_00001411|genome_name:C_MAG2|gene_callers_id:587	ref|WP_168427274.1|	99.744	390	1	0	1	390	16	405	0	808	cell division protein ZapE [Candidatus Colwellia aromaticivorans]	cell division protein ZapE [Candidatus Colwellia aromaticivorans]
Colwellia	C_ACC_590	Accessory	590	12.1848	22.1319	4.48972	4.92946	8.25e-07	3.08e-05	d	24	_	_	_	_	_	_	_	_	_	_	_	_	_	_	_	_	00029092|gene_cluster:GC_00000276|genome_name:C_MAG2|gene_callers_id:590	ref|WP_114325206.1|	100	52	0	0	12	63	1	52	3.32e-26	100	DUF2986 domain-containing protein [Candidatus Colwellia aromaticivorans]	DUF2986 domain-containing protein [Candidatus Colwellia aromaticivorans]
Colwellia	C_ACC_590	Accessory	590	12.1848	19.5541	4.49295	4.35216	1.35e-05	0.000660242	odn	17	_	_	_	_	_	_	_	_	_	_	_	_	_	_	_	_	00029092|gene_cluster:GC_00000276|genome_name:C_MAG2|gene_callers_id:590	ref|WP_114325206.1|	100	52	0	0	12	63	1	52	3.32e-26	100	DUF2986 domain-containing protein [Candidatus Colwellia aromaticivorans]	DUF2986 domain-containing protein [Candidatus Colwellia aromaticivorans]
Colwellia	C_ACC_590	Accessory	590	12.1848	17.5521	4.54186	3.86453	0.000111304	0.00222608	od	28	_	_	_	_	_	_	_	_	_	_	_	_	_	_	_	_	00029092|gene_cluster:GC_00000276|genome_name:C_MAG2|gene_callers_id:590	ref|WP_114325206.1|	100	52	0	0	12	63	1	52	3.32e-26	100	DUF2986 domain-containing protein [Candidatus Colwellia aromaticivorans]	DUF2986 domain-containing protein [Candidatus Colwellia aromaticivorans]
Colwellia	C_ACC_592	Accessory	592	11.4278	6.82793	2.52013	2.70936	0.0067413	0.0172555	d	24	K03585	membrane fusion protein, multidrug efflux system	1.4e-99	M00718	Multidrug resistance, efflux pump MexAB-OprM	M00718	Signature modules; Gene set; Drug resistance	M	M!!!V	Cell wall/membrane/envelope biogenesis!!!Defense mechanisms	COG0845	Multidrug efflux pump subunit AcrA (membrane-fusion protein) (AcrA) (PDB:1T5E)	6.6e-129	_	_	_	00052595|gene_cluster:GC_00002132|genome_name:C_MAG2|gene_callers_id:592	ref|WP_114325208.1|	100	399	0	0	1	399	1	399	0	816	efflux RND transporter periplasmic adaptor subunit [Candidatus Colwellia aromaticivorans]	efflux RND transporter periplasmic adaptor subunit [Candidatus Colwellia aromaticivorans]
Colwellia	C_ACC_592	Accessory	592	11.4278	6.73589	2.55022	2.64129	0.008259	0.0220995	odn	25	K03585	membrane fusion protein, multidrug efflux system	1.4e-99	M00718	Multidrug resistance, efflux pump MexAB-OprM	M00718	Signature modules; Gene set; Drug resistance	M	M!!!V	Cell wall/membrane/envelope biogenesis!!!Defense mechanisms	COG0845	Multidrug efflux pump subunit AcrA (membrane-fusion protein) (AcrA) (PDB:1T5E)	6.6e-129	_	_	_	00052595|gene_cluster:GC_00002132|genome_name:C_MAG2|gene_callers_id:592	ref|WP_114325208.1|	100	399	0	0	1	399	1	399	0	816	efflux RND transporter periplasmic adaptor subunit [Candidatus Colwellia aromaticivorans]	efflux RND transporter periplasmic adaptor subunit [Candidatus Colwellia aromaticivorans]
Colwellia	C_ACC_592	Accessory	592	11.4278	6.4726	2.5447	2.54356	0.0109729	0.0307059	od	22	K03585	membrane fusion protein, multidrug efflux system	1.4e-99	M00718	Multidrug resistance, efflux pump MexAB-OprM	M00718	Signature modules; Gene set; Drug resistance	M	M!!!V	Cell wall/membrane/envelope biogenesis!!!Defense mechanisms	COG0845	Multidrug efflux pump subunit AcrA (membrane-fusion protein) (AcrA) (PDB:1T5E)	6.6e-129	_	_	_	00052595|gene_cluster:GC_00002132|genome_name:C_MAG2|gene_callers_id:592	ref|WP_114325208.1|	100	399	0	0	1	399	1	399	0	816	efflux RND transporter periplasmic adaptor subunit [Candidatus Colwellia aromaticivorans]	efflux RND transporter periplasmic adaptor subunit [Candidatus Colwellia aromaticivorans]
Colwellia	C_ACC_594	Accessory	594	18.2764	6.67107	2.39528	2.78509	0.00535122	0.0162512	odn	33	K01095	phosphatidylglycerophosphatase A [EC:3.1.3.27]	1.4e-62	_	_	_	_	I	I	Lipid transport and metabolism	COG1267	Phosphatidylglycerophosphatase A (PgpA) (PDB:1RFZ)	2.2e-59	COG1267	Phospholipid biosynthesis	2.2e-59	00062604|gene_cluster:GC_00001224|genome_name:C_MAG2|gene_callers_id:594	ref|WP_114325210.1|	100	159	0	0	1	159	1	159	2.98e-106	310	phosphatidylglycerophosphatase A [Candidatus Colwellia aromaticivorans]	phosphatidylglycerophosphatase A [Candidatus Colwellia aromaticivorans]
Colwellia	C_ACC_594	Accessory	594	18.2764	6.58783	2.37251	2.77674	0.00549074	0.0149096	d	39	K01095	phosphatidylglycerophosphatase A [EC:3.1.3.27]	1.4e-62	_	_	_	_	I	I	Lipid transport and metabolism	COG1267	Phosphatidylglycerophosphatase A (PgpA) (PDB:1RFZ)	2.2e-59	COG1267	Phospholipid biosynthesis	2.2e-59	00062604|gene_cluster:GC_00001224|genome_name:C_MAG2|gene_callers_id:594	ref|WP_114325210.1|	100	159	0	0	1	159	1	159	2.98e-106	310	phosphatidylglycerophosphatase A [Candidatus Colwellia aromaticivorans]	phosphatidylglycerophosphatase A [Candidatus Colwellia aromaticivorans]
Colwellia	C_ACC_594	Accessory	594	18.2764	6.3072	2.37234	2.65864	0.00784568	0.023924	od	37	K01095	phosphatidylglycerophosphatase A [EC:3.1.3.27]	1.4e-62	_	_	_	_	I	I	Lipid transport and metabolism	COG1267	Phosphatidylglycerophosphatase A (PgpA) (PDB:1RFZ)	2.2e-59	COG1267	Phospholipid biosynthesis	2.2e-59	00062604|gene_cluster:GC_00001224|genome_name:C_MAG2|gene_callers_id:594	ref|WP_114325210.1|	100	159	0	0	1	159	1	159	2.98e-106	310	phosphatidylglycerophosphatase A [Candidatus Colwellia aromaticivorans]	phosphatidylglycerophosphatase A [Candidatus Colwellia aromaticivorans]
Colwellia	C_ACC_600	Accessory	600	39.235	5.74108	2.07441	2.76757	0.00564754	0.0152159	d	79	K03408	purine-binding chemotaxis protein CheW	1.1e-48	_	_	_	_	T	T	Signal transduction mechanisms	COG0835	Chemotaxis signal transduction protein CheW (CheW) (PDB:2QDL)	6.4e-78	_	_	_	00010697|gene_cluster:GC_00000113|genome_name:C_MAG2|gene_callers_id:600	ref|WP_114325217.1|	100	164	0	0	1	164	1	164	7.42e-113	327	chemotaxis protein CheW [Candidatus Colwellia aromaticivorans]	chemotaxis protein CheW [Candidatus Colwellia aromaticivorans]
Colwellia	C_ACC_601	Accessory	601	9.63379	6.65682	2.7528	2.4182	0.0155977	0.035862	odn	13	_	_	_	_	_	_	_	T	T	Signal transduction mechanisms	COG0835	Chemotaxis signal transduction protein CheW (CheW) (PDB:2QDL)	4.9e-72	_	_	_	00085333|gene_cluster:GC_00000391|genome_name:C_MAG2|gene_callers_id:601	ref|WP_114325284.1|	100	250	0	0	12	261	1	250	0	508	chemotaxis protein CheW [Candidatus Colwellia aromaticivorans]	chemotaxis protein CheW [Candidatus Colwellia aromaticivorans]
Colwellia	C_ACC_601	Accessory	601	9.63379	6.6007	2.66255	2.47909	0.0131717	0.028122	d	25	_	_	_	_	_	_	_	T	T	Signal transduction mechanisms	COG0835	Chemotaxis signal transduction protein CheW (CheW) (PDB:2QDL)	4.9e-72	_	_	_	00085333|gene_cluster:GC_00000391|genome_name:C_MAG2|gene_callers_id:601	ref|WP_114325284.1|	100	250	0	0	12	261	1	250	0	508	chemotaxis protein CheW [Candidatus Colwellia aromaticivorans]	chemotaxis protein CheW [Candidatus Colwellia aromaticivorans]
Colwellia	C_ACC_601	Accessory	601	9.63379	6.44459	2.74396	2.34864	0.0188419	0.0457589	od	18	_	_	_	_	_	_	_	T	T	Signal transduction mechanisms	COG0835	Chemotaxis signal transduction protein CheW (CheW) (PDB:2QDL)	4.9e-72	_	_	_	00085333|gene_cluster:GC_00000391|genome_name:C_MAG2|gene_callers_id:601	ref|WP_114325284.1|	100	250	0	0	12	261	1	250	0	508	chemotaxis protein CheW [Candidatus Colwellia aromaticivorans]	chemotaxis protein CheW [Candidatus Colwellia aromaticivorans]
Colwellia	C_ACC_603	Accessory	603	18.3273	7.40364	1.91936	3.85734	0.000114625	0.00280178	odn	24	K02557	chemotaxis protein MotB	3.7e-54	_	_	_	_	N	N	Cell motility	COG1360	Flagellar motor protein MotB (MotB)	4.4e-131	_	_	_	00013015|gene_cluster:GC_00001349|genome_name:C_MAG2|gene_callers_id:603	ref|WP_114325219.1|	100	324	0	0	1	324	1	324	0	665	OmpA family protein [Candidatus Colwellia aromaticivorans]	OmpA family protein [Candidatus Colwellia aromaticivorans]
Colwellia	C_ACC_603	Accessory	603	18.3273	7.3421	1.90085	3.86254	0.000112215	0.00189585	d	29	K02557	chemotaxis protein MotB	3.7e-54	_	_	_	_	N	N	Cell motility	COG1360	Flagellar motor protein MotB (MotB)	4.4e-131	_	_	_	00013015|gene_cluster:GC_00001349|genome_name:C_MAG2|gene_callers_id:603	ref|WP_114325219.1|	100	324	0	0	1	324	1	324	0	665	OmpA family protein [Candidatus Colwellia aromaticivorans]	OmpA family protein [Candidatus Colwellia aromaticivorans]
Colwellia	C_ACC_603	Accessory	603	18.3273	7.27271	1.91432	3.79911	0.000145215	0.00266882	od	26	K02557	chemotaxis protein MotB	3.7e-54	_	_	_	_	N	N	Cell motility	COG1360	Flagellar motor protein MotB (MotB)	4.4e-131	_	_	_	00013015|gene_cluster:GC_00001349|genome_name:C_MAG2|gene_callers_id:603	ref|WP_114325219.1|	100	324	0	0	1	324	1	324	0	665	OmpA family protein [Candidatus Colwellia aromaticivorans]	OmpA family protein [Candidatus Colwellia aromaticivorans]
Colwellia	C_ACC_603	Accessory	603	18.3273	7.06769	1.66222	4.25195	2.12e-05	0.000394964	o	4	K02557	chemotaxis protein MotB	3.7e-54	_	_	_	_	N	N	Cell motility	COG1360	Flagellar motor protein MotB (MotB)	4.4e-131	_	_	_	00013015|gene_cluster:GC_00001349|genome_name:C_MAG2|gene_callers_id:603	ref|WP_114325219.1|	100	324	0	0	1	324	1	324	0	665	OmpA family protein [Candidatus Colwellia aromaticivorans]	OmpA family protein [Candidatus Colwellia aromaticivorans]
Colwellia	C_ACC_604	Accessory	604	31.8505	4.17819	1.87009	2.23422	0.0254689	0.0480385	d	50	K02556	chemotaxis protein MotA	1.9e-81	_	_	_	_	N	N	Cell motility	COG1291	Flagellar motor component MotA (MotA)	1.3e-114	_	_	_	00031448|gene_cluster:GC_00001220|genome_name:C_MAG2|gene_callers_id:604	ref|WP_114325220.1|	100	248	0	0	1	248	1	248	2.35e-177	497	flagellar motor protein [Candidatus Colwellia aromaticivorans]	flagellar motor protein [Candidatus Colwellia aromaticivorans]
Colwellia	C_ACC_606	Accessory	606	31.2887	4.69663	1.76906	2.65488	0.0079337	0.0192939	d	60	K03407	two-component system, chemotaxis family, sensor kinase CheA [EC:2.7.13.3]	5.6e-218	_	_	_	_	T	T	Signal transduction mechanisms	COG0643	Chemotaxis protein histidine kinase CheA (CheA) (PDB:1B3Q)	1.8e-254	_	_	_	00038121|gene_cluster:GC_00000221|genome_name:C_MAG2|gene_callers_id:606	ref|WP_114325222.1|	100	717	0	0	1	717	1	717	0	1437	chemotaxis protein CheA [Candidatus Colwellia aromaticivorans]	chemotaxis protein CheA [Candidatus Colwellia aromaticivorans]
Colwellia	C_ACC_606	Accessory	606	31.2887	3.86458	1.36722	2.82659	0.00470467	0.0102188	o	3	K03407	two-component system, chemotaxis family, sensor kinase CheA [EC:2.7.13.3]	5.6e-218	_	_	_	_	T	T	Signal transduction mechanisms	COG0643	Chemotaxis protein histidine kinase CheA (CheA) (PDB:1B3Q)	1.8e-254	_	_	_	00038121|gene_cluster:GC_00000221|genome_name:C_MAG2|gene_callers_id:606	ref|WP_114325222.1|	100	717	0	0	1	717	1	717	0	1437	chemotaxis protein CheA [Candidatus Colwellia aromaticivorans]	chemotaxis protein CheA [Candidatus Colwellia aromaticivorans]
Colwellia	C_ACC_607	Accessory	607	38.84	8.12587	1.76853	4.59471	4.33e-06	0.000164742	o	2	K03414	chemotaxis protein CheZ	1.2e-68	_	_	_	_	N	N!!!T	Cell motility!!!Signal transduction mechanisms	COG3143	Phosphoaspartate phosphatase CheZ, dephosphorylates CheY~P (CheZ) (PDB:1KMI)	8.6e-111	_	_	_	00031874|gene_cluster:GC_00000185|genome_name:C_MAG2|gene_callers_id:607	ref|WP_114325223.1|	100	247	0	0	1	247	1	247	3.19e-178	499	protein phosphatase CheZ [Candidatus Colwellia aromaticivorans]	protein phosphatase CheZ [Candidatus Colwellia aromaticivorans]
Colwellia	C_ACC_607	Accessory	607	38.84	8.07001	2.11671	3.81252	0.000137558	0.00215107	d	73	K03414	chemotaxis protein CheZ	1.2e-68	_	_	_	_	N	N!!!T	Cell motility!!!Signal transduction mechanisms	COG3143	Phosphoaspartate phosphatase CheZ, dephosphorylates CheY~P (CheZ) (PDB:1KMI)	8.6e-111	_	_	_	00031874|gene_cluster:GC_00000185|genome_name:C_MAG2|gene_callers_id:607	ref|WP_114325223.1|	100	247	0	0	1	247	1	247	3.19e-178	499	protein phosphatase CheZ [Candidatus Colwellia aromaticivorans]	protein phosphatase CheZ [Candidatus Colwellia aromaticivorans]
Colwellia	C_ACC_607	Accessory	607	38.84	8.06486	2.14205	3.76502	0.000166534	0.00343193	odn	59	K03414	chemotaxis protein CheZ	1.2e-68	_	_	_	_	N	N!!!T	Cell motility!!!Signal transduction mechanisms	COG3143	Phosphoaspartate phosphatase CheZ, dephosphorylates CheY~P (CheZ) (PDB:1KMI)	8.6e-111	_	_	_	00031874|gene_cluster:GC_00000185|genome_name:C_MAG2|gene_callers_id:607	ref|WP_114325223.1|	100	247	0	0	1	247	1	247	3.19e-178	499	protein phosphatase CheZ [Candidatus Colwellia aromaticivorans]	protein phosphatase CheZ [Candidatus Colwellia aromaticivorans]
Colwellia	C_ACC_607	Accessory	607	38.84	7.84827	2.11421	3.71215	0.000205503	0.00335256	od	75	K03414	chemotaxis protein CheZ	1.2e-68	_	_	_	_	N	N!!!T	Cell motility!!!Signal transduction mechanisms	COG3143	Phosphoaspartate phosphatase CheZ, dephosphorylates CheY~P (CheZ) (PDB:1KMI)	8.6e-111	_	_	_	00031874|gene_cluster:GC_00000185|genome_name:C_MAG2|gene_callers_id:607	ref|WP_114325223.1|	100	247	0	0	1	247	1	247	3.19e-178	499	protein phosphatase CheZ [Candidatus Colwellia aromaticivorans]	protein phosphatase CheZ [Candidatus Colwellia aromaticivorans]
Colwellia	C_ACC_609	Accessory	609	46.8049	2.22911	0.749131	2.97559	0.00292426	0.00719266	o	6	K02405	RNA polymerase sigma factor FliA	1.4e-89	_	_	_	_	K	K	Transcription	COG1191	DNA-directed RNA polymerase specialized sigma subunit (FliA) (PDB:1RP3)	5.4e-110	COG1191	RNA polymerase	5.4e-110	00043972|gene_cluster:GC_00000176|genome_name:C_MAG2|gene_callers_id:609	ref|WP_114325225.1|	100	239	0	0	1	239	1	239	3.4e-177	496	RNA polymerase sigma factor FliA [Candidatus Colwellia aromaticivorans]	RNA polymerase sigma factor FliA [Candidatus Colwellia aromaticivorans]
Colwellia	C_ACC_613	Accessory	613	27.1318	7.80988	2.3789	3.28297	0.00102718	0.00713735	odn	54	K02401	flagellar biosynthesis protein FlhB	1.4e-136	_	_	_	_	N	N	Cell motility	COG1377	Flagellar biosynthesis protein FlhB (FlhB) (PDB:6S3L)	6.6e-163	_	_	_	00082354|gene_cluster:GC_00000326|genome_name:C_MAG2|gene_callers_id:613	ref|WP_114325229.1|	100	376	0	0	1	376	1	376	0	768	flagellar biosynthesis protein FlhB [Candidatus Colwellia aromaticivorans]	flagellar biosynthesis protein FlhB [Candidatus Colwellia aromaticivorans]
Colwellia	C_ACC_613	Accessory	613	27.1318	7.79262	2.3637	3.29679	0.000977951	0.00590248	d	54	K02401	flagellar biosynthesis protein FlhB	1.4e-136	_	_	_	_	N	N	Cell motility	COG1377	Flagellar biosynthesis protein FlhB (FlhB) (PDB:6S3L)	6.6e-163	_	_	_	00082354|gene_cluster:GC_00000326|genome_name:C_MAG2|gene_callers_id:613	ref|WP_114325229.1|	100	376	0	0	1	376	1	376	0	768	flagellar biosynthesis protein FlhB [Candidatus Colwellia aromaticivorans]	flagellar biosynthesis protein FlhB [Candidatus Colwellia aromaticivorans]
Colwellia	C_ACC_613	Accessory	613	27.1318	7.55672	2.36257	3.19852	0.00138133	0.00914167	od	56	K02401	flagellar biosynthesis protein FlhB	1.4e-136	_	_	_	_	N	N	Cell motility	COG1377	Flagellar biosynthesis protein FlhB (FlhB) (PDB:6S3L)	6.6e-163	_	_	_	00082354|gene_cluster:GC_00000326|genome_name:C_MAG2|gene_callers_id:613	ref|WP_114325229.1|	100	376	0	0	1	376	1	376	0	768	flagellar biosynthesis protein FlhB [Candidatus Colwellia aromaticivorans]	flagellar biosynthesis protein FlhB [Candidatus Colwellia aromaticivorans]
Colwellia	C_ACC_614	Accessory	614	20.6612	7.62811	2.37007	3.21852	0.00128855	0.00768103	odn	42	K02421	flagellar biosynthesis protein FliR	4.3e-77	_	_	_	_	N	N	Cell motility	COG1684	Flagellar biosynthesis protein FliR (FliR) (PDB:6S3R)	5.3e-119	_	_	_	00088088|gene_cluster:GC_00001011|genome_name:C_MAG2|gene_callers_id:614	ref|WP_114325230.1|	100	260	0	0	1	260	1	260	0	519	flagellar type III secretion system protein FliR [Candidatus Colwellia aromaticivorans]	flagellar type III secretion system protein FliR [Candidatus Colwellia aromaticivorans]
Colwellia	C_ACC_614	Accessory	614	20.6612	7.53191	2.37548	3.17069	0.00152077	0.00704332	d	33	K02421	flagellar biosynthesis protein FliR	4.3e-77	_	_	_	_	N	N	Cell motility	COG1684	Flagellar biosynthesis protein FliR (FliR) (PDB:6S3R)	5.3e-119	_	_	_	00088088|gene_cluster:GC_00001011|genome_name:C_MAG2|gene_callers_id:614	ref|WP_114325230.1|	100	260	0	0	1	260	1	260	0	519	flagellar type III secretion system protein FliR [Candidatus Colwellia aromaticivorans]	flagellar type III secretion system protein FliR [Candidatus Colwellia aromaticivorans]
Colwellia	C_ACC_614	Accessory	614	20.6612	7.20328	2.34361	3.07359	0.00211503	0.0110208	od	48	K02421	flagellar biosynthesis protein FliR	4.3e-77	_	_	_	_	N	N	Cell motility	COG1684	Flagellar biosynthesis protein FliR (FliR) (PDB:6S3R)	5.3e-119	_	_	_	00088088|gene_cluster:GC_00001011|genome_name:C_MAG2|gene_callers_id:614	ref|WP_114325230.1|	100	260	0	0	1	260	1	260	0	519	flagellar type III secretion system protein FliR [Candidatus Colwellia aromaticivorans]	flagellar type III secretion system protein FliR [Candidatus Colwellia aromaticivorans]
Colwellia	C_ACC_617	Accessory	617	33.889	5.5898	2.05939	2.7143	0.00664153	0.0170791	d	67	K02418	flagellar protein FliO/FliZ	6.7e-25	_	_	_	_	N	N	Cell motility	COG3190	Flagellar biogenesis protein FliO (FliO)	3.3e-29	_	_	_	00009901|gene_cluster:GC_00016323|genome_name:C_MAG2|gene_callers_id:617	gb|NQY86559.1|	77.976	168	37	0	1	168	1	168	2.33e-83	253	flagellar biosynthetic protein FliO [Colwellia sp.]	flagellar biosynthetic protein FliO [Colwellia sp.]
Colwellia	C_ACC_621	Accessory	621	7.86018	6.07508	2.32607	2.61173	0.00900842	0.0211958	d	16	K02414	flagellar hook-length control protein FliK	2.2e-27	_	_	_	_	N	N	Cell motility	COG3144	Flagellar hook-length control protein FliK (FliK) (PDB:2RRL)	1.1e-40	_	_	_	00014887|gene_cluster:GC_00029825|genome_name:C_MAG2|gene_callers_id:621	ref|WP_168427273.1|	100	662	0	0	1	662	1	662	0	1318	flagellar hook-length control protein FliK [Candidatus Colwellia aromaticivorans]	flagellar hook-length control protein FliK [Candidatus Colwellia aromaticivorans]
Colwellia	C_ACC_621	Accessory	621	7.86018	6.07248	2.35286	2.58089	0.00985452	0.0252402	odn	9	K02414	flagellar hook-length control protein FliK	2.2e-27	_	_	_	_	N	N	Cell motility	COG3144	Flagellar hook-length control protein FliK (FliK) (PDB:2RRL)	1.1e-40	_	_	_	00014887|gene_cluster:GC_00029825|genome_name:C_MAG2|gene_callers_id:621	ref|WP_168427273.1|	100	662	0	0	1	662	1	662	0	1318	flagellar hook-length control protein FliK [Candidatus Colwellia aromaticivorans]	flagellar hook-length control protein FliK [Candidatus Colwellia aromaticivorans]
Colwellia	C_ACC_621	Accessory	621	7.86018	5.83983	2.29743	2.5419	0.0110252	0.0308206	od	18	K02414	flagellar hook-length control protein FliK	2.2e-27	_	_	_	_	N	N	Cell motility	COG3144	Flagellar hook-length control protein FliK (FliK) (PDB:2RRL)	1.1e-40	_	_	_	00014887|gene_cluster:GC_00029825|genome_name:C_MAG2|gene_callers_id:621	ref|WP_168427273.1|	100	662	0	0	1	662	1	662	0	1318	flagellar hook-length control protein FliK [Candidatus Colwellia aromaticivorans]	flagellar hook-length control protein FliK [Candidatus Colwellia aromaticivorans]
Colwellia	C_ACC_622	Accessory	622	35.8444	20.4786	2.12268	9.6475	5.04e-22	6.85e-19	od	52	K02413	flagellar protein FliJ	3.8e-23	_	_	_	_	N	N	Cell motility	COG2882	Flagellar biosynthesis chaperone FliJ (FliJ) (PDB:3AJW)	1e-42	_	_	_	00008212|gene_cluster:GC_00001172|genome_name:C_MAG2|gene_callers_id:622	ref|WP_114325238.1|	100	151	0	0	1	151	1	151	1.83e-103	302	flagellar export protein FliJ [Candidatus Colwellia aromaticivorans]	flagellar export protein FliJ [Candidatus Colwellia aromaticivorans]
Colwellia	C_ACC_622	Accessory	622	35.8444	7.97759	2.12681	3.75097	0.000176153	0.00347808	odn	49	K02413	flagellar protein FliJ	3.8e-23	_	_	_	_	N	N	Cell motility	COG2882	Flagellar biosynthesis chaperone FliJ (FliJ) (PDB:3AJW)	1e-42	_	_	_	00008212|gene_cluster:GC_00001172|genome_name:C_MAG2|gene_callers_id:622	ref|WP_114325238.1|	100	151	0	0	1	151	1	151	1.83e-103	302	flagellar export protein FliJ [Candidatus Colwellia aromaticivorans]	flagellar export protein FliJ [Candidatus Colwellia aromaticivorans]
Colwellia	C_ACC_622	Accessory	622	35.8444	7.93933	2.11601	3.75203	0.00017541	0.0024268	d	58	K02413	flagellar protein FliJ	3.8e-23	_	_	_	_	N	N	Cell motility	COG2882	Flagellar biosynthesis chaperone FliJ (FliJ) (PDB:3AJW)	1e-42	_	_	_	00008212|gene_cluster:GC_00001172|genome_name:C_MAG2|gene_callers_id:622	ref|WP_114325238.1|	100	151	0	0	1	151	1	151	1.83e-103	302	flagellar export protein FliJ [Candidatus Colwellia aromaticivorans]	flagellar export protein FliJ [Candidatus Colwellia aromaticivorans]
Colwellia	C_ACC_622	Accessory	622	35.8444	7.01572	1.81299	3.86969	0.000108975	0.000976102	o	8	K02413	flagellar protein FliJ	3.8e-23	_	_	_	_	N	N	Cell motility	COG2882	Flagellar biosynthesis chaperone FliJ (FliJ) (PDB:3AJW)	1e-42	_	_	_	00008212|gene_cluster:GC_00001172|genome_name:C_MAG2|gene_callers_id:622	ref|WP_114325238.1|	100	151	0	0	1	151	1	151	1.83e-103	302	flagellar export protein FliJ [Candidatus Colwellia aromaticivorans]	flagellar export protein FliJ [Candidatus Colwellia aromaticivorans]
Colwellia	C_ACC_626	Accessory	626	35.2804	3.94477	1.21926	3.23538	0.00121479	0.00841853	od	57	K02409	flagellar M-ring protein FliF	3.2e-128	_	_	_	_	N	N!!!U	Cell motility!!!Intracellular trafficking, secretion, and vesicular transport	COG1766	Flagellar biosynthesis/type III secretory pathway M-ring protein FliF/YscJ (FliF) (PDB:6SCN)	1.6e-253	_	_	_	00064222|gene_cluster:GC_00000800|genome_name:C_MAG2|gene_callers_id:626	ref|WP_168427275.1|	100	576	0	0	7	582	1	576	0	1171	flagellar M-ring protein FliF [Candidatus Colwellia aromaticivorans]	flagellar M-ring protein FliF [Candidatus Colwellia aromaticivorans]
Colwellia	C_ACC_626	Accessory	626	35.2804	3.66413	1.25409	2.92174	0.00348078	0.0127467	odn	43	K02409	flagellar M-ring protein FliF	3.2e-128	_	_	_	_	N	N!!!U	Cell motility!!!Intracellular trafficking, secretion, and vesicular transport	COG1766	Flagellar biosynthesis/type III secretory pathway M-ring protein FliF/YscJ (FliF) (PDB:6SCN)	1.6e-253	_	_	_	00064222|gene_cluster:GC_00000800|genome_name:C_MAG2|gene_callers_id:626	ref|WP_168427275.1|	100	576	0	0	7	582	1	576	0	1171	flagellar M-ring protein FliF [Candidatus Colwellia aromaticivorans]	flagellar M-ring protein FliF [Candidatus Colwellia aromaticivorans]
Colwellia	C_ACC_626	Accessory	626	35.2804	3.58945	1.23878	2.89757	0.00376063	0.0119034	d	53	K02409	flagellar M-ring protein FliF	3.2e-128	_	_	_	_	N	N!!!U	Cell motility!!!Intracellular trafficking, secretion, and vesicular transport	COG1766	Flagellar biosynthesis/type III secretory pathway M-ring protein FliF/YscJ (FliF) (PDB:6SCN)	1.6e-253	_	_	_	00064222|gene_cluster:GC_00000800|genome_name:C_MAG2|gene_callers_id:626	ref|WP_168427275.1|	100	576	0	0	7	582	1	576	0	1171	flagellar M-ring protein FliF [Candidatus Colwellia aromaticivorans]	flagellar M-ring protein FliF [Candidatus Colwellia aromaticivorans]
Colwellia	C_ACC_628	Accessory	628	44.036	3.57849	0.850521	4.20741	2.58e-05	0.000427625	o	13	K10943	two-component system, response regulator FlrC	1.8e-199	_	_	_	_	T	T	Signal transduction mechanisms	COG2204	DNA-binding transcriptional response regulator, NtrC family, contains REC, AAA-type ATPase, and a Fis-type DNA-binding domains (AtoC) (PDB:1ZY2)	1.7e-210	_	_	_	00025671|gene_cluster:GC_00000989|genome_name:C_MAG2|gene_callers_id:628	ref|WP_114325243.1|	100	446	0	0	1	446	1	446	0	918	sigma-54-dependent Fis family transcriptional regulator [Candidatus Colwellia aromaticivorans]	sigma-54-dependent Fis family transcriptional regulator [Candidatus Colwellia aromaticivorans]
Colwellia	C_ACC_628	Accessory	628	44.036	3.35256	1.08561	3.08819	0.0020138	0.00811088	d	48	K10943	two-component system, response regulator FlrC	1.8e-199	_	_	_	_	T	T	Signal transduction mechanisms	COG2204	DNA-binding transcriptional response regulator, NtrC family, contains REC, AAA-type ATPase, and a Fis-type DNA-binding domains (AtoC) (PDB:1ZY2)	1.7e-210	_	_	_	00025671|gene_cluster:GC_00000989|genome_name:C_MAG2|gene_callers_id:628	ref|WP_114325243.1|	100	446	0	0	1	446	1	446	0	918	sigma-54-dependent Fis family transcriptional regulator [Candidatus Colwellia aromaticivorans]	sigma-54-dependent Fis family transcriptional regulator [Candidatus Colwellia aromaticivorans]
Colwellia	C_ACC_628	Accessory	628	44.036	3.26205	1.10317	2.95697	0.00310678	0.0119097	odn	36	K10943	two-component system, response regulator FlrC	1.8e-199	_	_	_	_	T	T	Signal transduction mechanisms	COG2204	DNA-binding transcriptional response regulator, NtrC family, contains REC, AAA-type ATPase, and a Fis-type DNA-binding domains (AtoC) (PDB:1ZY2)	1.7e-210	_	_	_	00025671|gene_cluster:GC_00000989|genome_name:C_MAG2|gene_callers_id:628	ref|WP_114325243.1|	100	446	0	0	1	446	1	446	0	918	sigma-54-dependent Fis family transcriptional regulator [Candidatus Colwellia aromaticivorans]	sigma-54-dependent Fis family transcriptional regulator [Candidatus Colwellia aromaticivorans]
Colwellia	C_ACC_628	Accessory	628	44.036	3.03578	1.08453	2.79915	0.00512366	0.0180757	od	51	K10943	two-component system, response regulator FlrC	1.8e-199	_	_	_	_	T	T	Signal transduction mechanisms	COG2204	DNA-binding transcriptional response regulator, NtrC family, contains REC, AAA-type ATPase, and a Fis-type DNA-binding domains (AtoC) (PDB:1ZY2)	1.7e-210	_	_	_	00025671|gene_cluster:GC_00000989|genome_name:C_MAG2|gene_callers_id:628	ref|WP_114325243.1|	100	446	0	0	1	446	1	446	0	918	sigma-54-dependent Fis family transcriptional regulator [Candidatus Colwellia aromaticivorans]	sigma-54-dependent Fis family transcriptional regulator [Candidatus Colwellia aromaticivorans]
Colwellia	C_ACC_631	Accessory	631	18.7234	7.17103	2.53583	2.82789	0.00468564	0.0149362	odn	34	_	_	_	_	_	_	_	_	_	_	_	_	_	_	_	_	00056464|gene_cluster:GC_00001673|genome_name:C_MAG2|gene_callers_id:631	ref|WP_114325245.1|	100	94	0	0	1	94	1	94	6.23e-62	192	hypothetical protein [Candidatus Colwellia aromaticivorans]	hypothetical protein [Candidatus Colwellia aromaticivorans]
Colwellia	C_ACC_631	Accessory	631	18.7234	7.1554	2.53061	2.82754	0.00469076	0.013464	d	29	_	_	_	_	_	_	_	_	_	_	_	_	_	_	_	_	00056464|gene_cluster:GC_00001673|genome_name:C_MAG2|gene_callers_id:631	ref|WP_114325245.1|	100	94	0	0	1	94	1	94	6.23e-62	192	hypothetical protein [Candidatus Colwellia aromaticivorans]	hypothetical protein [Candidatus Colwellia aromaticivorans]
Colwellia	C_ACC_631	Accessory	631	18.7234	6.84052	2.4822	2.75583	0.00585436	0.0197077	od	45	_	_	_	_	_	_	_	_	_	_	_	_	_	_	_	_	00056464|gene_cluster:GC_00001673|genome_name:C_MAG2|gene_callers_id:631	ref|WP_114325245.1|	100	94	0	0	1	94	1	94	6.23e-62	192	hypothetical protein [Candidatus Colwellia aromaticivorans]	hypothetical protein [Candidatus Colwellia aromaticivorans]
Colwellia	C_ACC_652	Accessory	652	28.3657	7.79689	1.91216	4.07753	4.55e-05	0.000991689	d	51	K03415	two-component system, chemotaxis family, chemotaxis protein CheV	1.3e-122	_	_	_	_	T	T!!!T	Signal transduction mechanisms!!!Signal transduction mechanisms	COG0784!!!COG0835	CheY-like REC (receiver) domain, includes chemotaxis protein CheY and sporulation regulator Spo0F (CheY) (PDB:6QRJ)!!!Chemotaxis signal transduction protein CheW (CheW) (PDB:2QDL)	4.6e-138	_	_	_	00048816|gene_cluster:GC_00000840|genome_name:C_MAG2|gene_callers_id:652	ref|WP_114325265.1|	100	307	0	0	1	307	1	307	0	627	chemotaxis protein CheV [Candidatus Colwellia aromaticivorans]	chemotaxis protein CheV [Candidatus Colwellia aromaticivorans]
Colwellia	C_ACC_652	Accessory	652	28.3657	7.75255	1.93311	4.01041	6.06e-05	0.00197035	odn	47	K03415	two-component system, chemotaxis family, chemotaxis protein CheV	1.3e-122	_	_	_	_	T	T!!!T	Signal transduction mechanisms!!!Signal transduction mechanisms	COG0784!!!COG0835	CheY-like REC (receiver) domain, includes chemotaxis protein CheY and sporulation regulator Spo0F (CheY) (PDB:6QRJ)!!!Chemotaxis signal transduction protein CheW (CheW) (PDB:2QDL)	4.6e-138	_	_	_	00048816|gene_cluster:GC_00000840|genome_name:C_MAG2|gene_callers_id:652	ref|WP_114325265.1|	100	307	0	0	1	307	1	307	0	627	chemotaxis protein CheV [Candidatus Colwellia aromaticivorans]	chemotaxis protein CheV [Candidatus Colwellia aromaticivorans]
Colwellia	C_ACC_652	Accessory	652	28.3657	7.50106	1.91934	3.90815	9.3e-05	0.00194597	od	51	K03415	two-component system, chemotaxis family, chemotaxis protein CheV	1.3e-122	_	_	_	_	T	T!!!T	Signal transduction mechanisms!!!Signal transduction mechanisms	COG0784!!!COG0835	CheY-like REC (receiver) domain, includes chemotaxis protein CheY and sporulation regulator Spo0F (CheY) (PDB:6QRJ)!!!Chemotaxis signal transduction protein CheW (CheW) (PDB:2QDL)	4.6e-138	_	_	_	00048816|gene_cluster:GC_00000840|genome_name:C_MAG2|gene_callers_id:652	ref|WP_114325265.1|	100	307	0	0	1	307	1	307	0	627	chemotaxis protein CheV [Candidatus Colwellia aromaticivorans]	chemotaxis protein CheV [Candidatus Colwellia aromaticivorans]
Colwellia	C_ACC_654	Accessory	654	45.6238	5.89638	1.82214	3.23596	0.00121234	0.00636743	d	63	K02398	negative regulator of flagellin synthesis FlgM	1.3e-23	_	_	_	_	K	K!!!N	Transcription!!!Cell motility	COG2747	Negative regulator of flagellin synthesis (anti-sigma28 factor) (FlgM)	2.6e-13	_	_	_	00046749|gene_cluster:GC_00000509|genome_name:C_MAG2|gene_callers_id:654	ref|WP_114325267.1|	100	102	0	0	1	102	1	102	6.14e-64	198	flagellar biosynthesis anti-sigma factor FlgM [Candidatus Colwellia aromaticivorans]	flagellar biosynthesis anti-sigma factor FlgM [Candidatus Colwellia aromaticivorans]
Colwellia	C_ACC_654	Accessory	654	45.6238	3.93878	1.55982	2.52515	0.0115649	0.0208567	o	11	K02398	negative regulator of flagellin synthesis FlgM	1.3e-23	_	_	_	_	K	K!!!N	Transcription!!!Cell motility	COG2747	Negative regulator of flagellin synthesis (anti-sigma28 factor) (FlgM)	2.6e-13	_	_	_	00046749|gene_cluster:GC_00000509|genome_name:C_MAG2|gene_callers_id:654	ref|WP_114325267.1|	100	102	0	0	1	102	1	102	6.14e-64	198	flagellar biosynthesis anti-sigma factor FlgM [Candidatus Colwellia aromaticivorans]	flagellar biosynthesis anti-sigma factor FlgM [Candidatus Colwellia aromaticivorans]
Colwellia	C_ACC_658	Accessory	658	12.6149	6.89439	2.27061	3.03636	0.00239454	0.0101691	odn	19	_	_	_	_	_	_	_	_	_	_	_	_	_	_	_	_	00063465|gene_cluster:GC_00000953|genome_name:C_MAG2|gene_callers_id:658	ref|WP_114325270.1|	100	391	0	0	1	391	1	391	0	808	flagellar assembly protein T N-terminal domain-containing protein [Candidatus Colwellia aromaticivorans]	flagellar assembly protein T N-terminal domain-containing protein [Candidatus Colwellia aromaticivorans]
Colwellia	C_ACC_658	Accessory	658	12.6149	6.86508	2.24564	3.05707	0.0022351	0.00871059	d	23	_	_	_	_	_	_	_	_	_	_	_	_	_	_	_	_	00063465|gene_cluster:GC_00000953|genome_name:C_MAG2|gene_callers_id:658	ref|WP_114325270.1|	100	391	0	0	1	391	1	391	0	808	flagellar assembly protein T N-terminal domain-containing protein [Candidatus Colwellia aromaticivorans]	flagellar assembly protein T N-terminal domain-containing protein [Candidatus Colwellia aromaticivorans]
Colwellia	C_ACC_658	Accessory	658	12.6149	6.63903	2.24228	2.96084	0.00306804	0.0133095	od	24	_	_	_	_	_	_	_	_	_	_	_	_	_	_	_	_	00063465|gene_cluster:GC_00000953|genome_name:C_MAG2|gene_callers_id:658	ref|WP_114325270.1|	100	391	0	0	1	391	1	391	0	808	flagellar assembly protein T N-terminal domain-containing protein [Candidatus Colwellia aromaticivorans]	flagellar assembly protein T N-terminal domain-containing protein [Candidatus Colwellia aromaticivorans]
Colwellia	C_ACC_658	Accessory	658	12.6149	5.87797	1.81928	3.23093	0.00123387	0.00398096	o	1	_	_	_	_	_	_	_	_	_	_	_	_	_	_	_	_	00063465|gene_cluster:GC_00000953|genome_name:C_MAG2|gene_callers_id:658	ref|WP_114325270.1|	100	391	0	0	1	391	1	391	0	808	flagellar assembly protein T N-terminal domain-containing protein [Candidatus Colwellia aromaticivorans]	flagellar assembly protein T N-terminal domain-containing protein [Candidatus Colwellia aromaticivorans]
Colwellia	C_ACC_666	Accessory	666	8.09765	6.72876	2.87662	2.33912	0.0193293	0.0382576	d	17	_	_	_	_	_	_	_	T	T	Signal transduction mechanisms	COG1639	HD-like signal output (HDOD) domain, no enzymatic activity (HDOD) (PDB:1VQR)	1.8e-120	_	_	_	00042435|gene_cluster:GC_00001466|genome_name:C_MAG2|gene_callers_id:666	ref|WP_114325276.1|	100	282	0	0	1	282	1	282	0	578	HDOD domain-containing protein [Candidatus Colwellia aromaticivorans]	HDOD domain-containing protein [Candidatus Colwellia aromaticivorans]
Colwellia	C_ACC_666	Accessory	666	8.09765	6.61004	2.90424	2.27599	0.0228463	0.0486293	odn	19	_	_	_	_	_	_	_	T	T	Signal transduction mechanisms	COG1639	HD-like signal output (HDOD) domain, no enzymatic activity (HDOD) (PDB:1VQR)	1.8e-120	_	_	_	00042435|gene_cluster:GC_00001466|genome_name:C_MAG2|gene_callers_id:666	ref|WP_114325276.1|	100	282	0	0	1	282	1	282	0	578	HDOD domain-containing protein [Candidatus Colwellia aromaticivorans]	HDOD domain-containing protein [Candidatus Colwellia aromaticivorans]
Colwellia	C_ACC_668	Accessory	668	22.1468	20.0541	2.50952	7.99122	1.34e-15	8.45e-14	od	48	_	_	_	_	_	_	_	C	C	Energy production and conversion	COG1143	Formate hydrogenlyase subunit 6/NADH:ubiquinone oxidoreductase 23 kD subunit (chain I) (NuoI) (PDB:1B0P)	5.1e-36	COG1143	NADH dehydrogenase	5.1e-36	00039423|gene_cluster:GC_00002286|genome_name:C_MAG2|gene_callers_id:668	ref|WP_114325278.1|	100	81	0	0	1	81	1	81	4.06e-51	164	YfhL family 4Fe-4S dicluster ferredoxin [Candidatus Colwellia aromaticivorans]	YfhL family 4Fe-4S dicluster ferredoxin [Candidatus Colwellia aromaticivorans]
Colwellia	C_ACC_668	Accessory	668	22.1468	7.25917	2.52885	2.87054	0.00409768	0.0124187	d	46	_	_	_	_	_	_	_	C	C	Energy production and conversion	COG1143	Formate hydrogenlyase subunit 6/NADH:ubiquinone oxidoreductase 23 kD subunit (chain I) (NuoI) (PDB:1B0P)	5.1e-36	COG1143	NADH dehydrogenase	5.1e-36	00039423|gene_cluster:GC_00002286|genome_name:C_MAG2|gene_callers_id:668	ref|WP_114325278.1|	100	81	0	0	1	81	1	81	4.06e-51	164	YfhL family 4Fe-4S dicluster ferredoxin [Candidatus Colwellia aromaticivorans]	YfhL family 4Fe-4S dicluster ferredoxin [Candidatus Colwellia aromaticivorans]
Colwellia	C_ACC_668	Accessory	668	22.1468	7.25436	2.55356	2.84088	0.00449896	0.0146606	odn	36	_	_	_	_	_	_	_	C	C	Energy production and conversion	COG1143	Formate hydrogenlyase subunit 6/NADH:ubiquinone oxidoreductase 23 kD subunit (chain I) (NuoI) (PDB:1B0P)	5.1e-36	COG1143	NADH dehydrogenase	5.1e-36	00039423|gene_cluster:GC_00002286|genome_name:C_MAG2|gene_callers_id:668	ref|WP_114325278.1|	100	81	0	0	1	81	1	81	4.06e-51	164	YfhL family 4Fe-4S dicluster ferredoxin [Candidatus Colwellia aromaticivorans]	YfhL family 4Fe-4S dicluster ferredoxin [Candidatus Colwellia aromaticivorans]
Colwellia	C_ACC_680	Accessory	680	10.6254	6.79091	2.40212	2.82704	0.00469801	0.0149394	odn	27	K21023	diguanylate cyclase [EC:2.7.7.65]	4e-96	_	_	_	_	T	T!!!T!!!T	Signal transduction mechanisms!!!Signal transduction mechanisms!!!Signal transduction mechanisms	COG2199!!!COG2200!!!COG2202	GGDEF domain, diguanylate cyclase (c-di-GMP synthetase) or its enzymatically inactive variants (GGDEF) (PDB:6D9M)!!!EAL domain, c-di-GMP-specific phosphodiesterase class I (or its enzymatically inactive variant) (EAL) (PDB:2BAS)!!!PAS domain (PAS) (PDB:2MWG)	3.4e-79	_	_	_	00061555|gene_cluster:GC_00004501|genome_name:C_MAG2|gene_callers_id:680	ref|WP_114325298.1|	100	281	0	0	1	281	1	281	0	582	EAL domain-containing protein [Candidatus Colwellia aromaticivorans]	EAL domain-containing protein [Candidatus Colwellia aromaticivorans]
Colwellia	C_ACC_680	Accessory	680	10.6254	6.77167	2.41485	2.80418	0.00504441	0.0141246	d	12	K21023	diguanylate cyclase [EC:2.7.7.65]	4e-96	_	_	_	_	T	T!!!T!!!T	Signal transduction mechanisms!!!Signal transduction mechanisms!!!Signal transduction mechanisms	COG2199!!!COG2200!!!COG2202	GGDEF domain, diguanylate cyclase (c-di-GMP synthetase) or its enzymatically inactive variants (GGDEF) (PDB:6D9M)!!!EAL domain, c-di-GMP-specific phosphodiesterase class I (or its enzymatically inactive variant) (EAL) (PDB:2BAS)!!!PAS domain (PAS) (PDB:2MWG)	3.4e-79	_	_	_	00061555|gene_cluster:GC_00004501|genome_name:C_MAG2|gene_callers_id:680	ref|WP_114325298.1|	100	281	0	0	1	281	1	281	0	582	EAL domain-containing protein [Candidatus Colwellia aromaticivorans]	EAL domain-containing protein [Candidatus Colwellia aromaticivorans]
Colwellia	C_ACC_680	Accessory	680	10.6254	6.25692	2.36855	2.64166	0.00824999	0.0248505	od	25	K21023	diguanylate cyclase [EC:2.7.7.65]	4e-96	_	_	_	_	T	T!!!T!!!T	Signal transduction mechanisms!!!Signal transduction mechanisms!!!Signal transduction mechanisms	COG2199!!!COG2200!!!COG2202	GGDEF domain, diguanylate cyclase (c-di-GMP synthetase) or its enzymatically inactive variants (GGDEF) (PDB:6D9M)!!!EAL domain, c-di-GMP-specific phosphodiesterase class I (or its enzymatically inactive variant) (EAL) (PDB:2BAS)!!!PAS domain (PAS) (PDB:2MWG)	3.4e-79	_	_	_	00061555|gene_cluster:GC_00004501|genome_name:C_MAG2|gene_callers_id:680	ref|WP_114325298.1|	100	281	0	0	1	281	1	281	0	582	EAL domain-containing protein [Candidatus Colwellia aromaticivorans]	EAL domain-containing protein [Candidatus Colwellia aromaticivorans]
Colwellia	C_ACC_698	Accessory	698	11.8846	6.88292	2.73517	2.51645	0.0118543	0.0292061	odn	22	_	_	_	_	_	_	_	_	_	_	_	_	_	_	_	_	00036072|gene_cluster:GC_00002563|genome_name:C_MAG2|gene_callers_id:698	ref|WP_114325315.1|	100	170	0	0	1	170	1	170	2.64e-122	351	hypothetical protein [Candidatus Colwellia aromaticivorans]	hypothetical protein [Candidatus Colwellia aromaticivorans]
Colwellia	C_ACC_698	Accessory	698	11.8846	6.86364	2.72647	2.5174	0.0118223	0.0323099	od	22	_	_	_	_	_	_	_	_	_	_	_	_	_	_	_	_	00036072|gene_cluster:GC_00002563|genome_name:C_MAG2|gene_callers_id:698	ref|WP_114325315.1|	100	170	0	0	1	170	1	170	2.64e-122	351	hypothetical protein [Candidatus Colwellia aromaticivorans]	hypothetical protein [Candidatus Colwellia aromaticivorans]
Colwellia	C_ACC_698	Accessory	698	11.8846	6.69837	2.68973	2.49035	0.0127617	0.0275221	d	28	_	_	_	_	_	_	_	_	_	_	_	_	_	_	_	_	00036072|gene_cluster:GC_00002563|genome_name:C_MAG2|gene_callers_id:698	ref|WP_114325315.1|	100	170	0	0	1	170	1	170	2.64e-122	351	hypothetical protein [Candidatus Colwellia aromaticivorans]	hypothetical protein [Candidatus Colwellia aromaticivorans]
Colwellia	C_ACC_700	Accessory	700	17.7417	7.04811	2.25969	3.11907	0.00181426	0.00881517	odn	28	_	_	_	_	_	_	_	F	F	Nucleotide transport and metabolism	COG3199	NAD kinase	1.4e-147	_	_	_	00035194|gene_cluster:GC_00000348|genome_name:C_MAG2|gene_callers_id:700	ref|WP_114325317.1|	100	391	0	0	1	391	1	391	0	793	ATP-NAD kinase family protein [Candidatus Colwellia aromaticivorans]	ATP-NAD kinase family protein [Candidatus Colwellia aromaticivorans]
Colwellia	C_ACC_700	Accessory	700	17.7417	7.04035	2.23925	3.14407	0.00166614	0.00732765	d	36	_	_	_	_	_	_	_	F	F	Nucleotide transport and metabolism	COG3199	NAD kinase	1.4e-147	_	_	_	00035194|gene_cluster:GC_00000348|genome_name:C_MAG2|gene_callers_id:700	ref|WP_114325317.1|	100	391	0	0	1	391	1	391	0	793	ATP-NAD kinase family protein [Candidatus Colwellia aromaticivorans]	ATP-NAD kinase family protein [Candidatus Colwellia aromaticivorans]
Colwellia	C_ACC_700	Accessory	700	17.7417	6.79956	2.23816	3.03801	0.00238147	0.0115533	od	35	_	_	_	_	_	_	_	F	F	Nucleotide transport and metabolism	COG3199	NAD kinase	1.4e-147	_	_	_	00035194|gene_cluster:GC_00000348|genome_name:C_MAG2|gene_callers_id:700	ref|WP_114325317.1|	100	391	0	0	1	391	1	391	0	793	ATP-NAD kinase family protein [Candidatus Colwellia aromaticivorans]	ATP-NAD kinase family protein [Candidatus Colwellia aromaticivorans]
Colwellia	C_ACC_700	Accessory	700	17.7417	6.01343	1.78014	3.37807	0.000729977	0.00294023	o	1	_	_	_	_	_	_	_	F	F	Nucleotide transport and metabolism	COG3199	NAD kinase	1.4e-147	_	_	_	00035194|gene_cluster:GC_00000348|genome_name:C_MAG2|gene_callers_id:700	ref|WP_114325317.1|	100	391	0	0	1	391	1	391	0	793	ATP-NAD kinase family protein [Candidatus Colwellia aromaticivorans]	ATP-NAD kinase family protein [Candidatus Colwellia aromaticivorans]
Colwellia	C_ACC_705	Accessory	705	11.2046	23.0224	2.69137	8.55415	1.19e-17	4.11e-15	d	17	K05561	multicomponent K+:H+ antiporter subunit D	1.5e-185	_	_	_	_	C	C!!!P	Energy production and conversion!!!Inorganic ion transport and metabolism	COG0651	Formate hydrogenlyase subunit 3/Multisubunit Na+/H+ antiporter, MnhD subunit (HyfB) (PDB:6CFW)	1.3e-238	_	_	_	00015051|gene_cluster:GC_00002085|genome_name:C_MAG2|gene_callers_id:705	ref|WP_114325322.1|	100	505	0	0	1	505	1	505	0	996	monovalent cation/H+ antiporter subunit D [Candidatus Colwellia aromaticivorans]	monovalent cation/H+ antiporter subunit D [Candidatus Colwellia aromaticivorans]
Colwellia	C_ACC_705	Accessory	705	11.2046	20.1152	2.79963	7.18494	6.72e-13	9.26e-11	odn	18	K05561	multicomponent K+:H+ antiporter subunit D	1.5e-185	_	_	_	_	C	C!!!P	Energy production and conversion!!!Inorganic ion transport and metabolism	COG0651	Formate hydrogenlyase subunit 3/Multisubunit Na+/H+ antiporter, MnhD subunit (HyfB) (PDB:6CFW)	1.3e-238	_	_	_	00015051|gene_cluster:GC_00002085|genome_name:C_MAG2|gene_callers_id:705	ref|WP_114325322.1|	100	505	0	0	1	505	1	505	0	996	monovalent cation/H+ antiporter subunit D [Candidatus Colwellia aromaticivorans]	monovalent cation/H+ antiporter subunit D [Candidatus Colwellia aromaticivorans]
Colwellia	C_ACC_705	Accessory	705	11.2046	7.19059	2.7834	2.58339	0.00978358	0.0282798	od	25	K05561	multicomponent K+:H+ antiporter subunit D	1.5e-185	_	_	_	_	C	C!!!P	Energy production and conversion!!!Inorganic ion transport and metabolism	COG0651	Formate hydrogenlyase subunit 3/Multisubunit Na+/H+ antiporter, MnhD subunit (HyfB) (PDB:6CFW)	1.3e-238	_	_	_	00015051|gene_cluster:GC_00002085|genome_name:C_MAG2|gene_callers_id:705	ref|WP_114325322.1|	100	505	0	0	1	505	1	505	0	996	monovalent cation/H+ antiporter subunit D [Candidatus Colwellia aromaticivorans]	monovalent cation/H+ antiporter subunit D [Candidatus Colwellia aromaticivorans]
Colwellia	C_ACC_708	Accessory	708	43.4314	8.22352	1.76857	4.64981	3.32e-06	0.000106897	d	63	_	_	_	_	_	_	_	K	K	Transcription	COG1522	DNA-binding transcriptional regulator, Lrp family (Lrp) (PDB:1I1G)	8.4e-72	_	_	_	00068022|gene_cluster:GC_00000547|genome_name:C_MAG2|gene_callers_id:708	ref|WP_114325325.1|	100	154	0	0	1	154	1	154	6.27e-109	316	Lrp/AsnC family transcriptional regulator [Candidatus Colwellia aromaticivorans]	Lrp/AsnC family transcriptional regulator [Candidatus Colwellia aromaticivorans]
Colwellia	C_ACC_708	Accessory	708	43.4314	8.20998	1.79127	4.58333	4.58e-06	0.000317084	odn	49	_	_	_	_	_	_	_	K	K	Transcription	COG1522	DNA-binding transcriptional regulator, Lrp family (Lrp) (PDB:1I1G)	8.4e-72	_	_	_	00068022|gene_cluster:GC_00000547|genome_name:C_MAG2|gene_callers_id:708	ref|WP_114325325.1|	100	154	0	0	1	154	1	154	6.27e-109	316	Lrp/AsnC family transcriptional regulator [Candidatus Colwellia aromaticivorans]	Lrp/AsnC family transcriptional regulator [Candidatus Colwellia aromaticivorans]
Colwellia	C_ACC_708	Accessory	708	43.4314	8.16229	1.51642	5.38261	7.34e-08	1.89e-05	o	8	_	_	_	_	_	_	_	K	K	Transcription	COG1522	DNA-binding transcriptional regulator, Lrp family (Lrp) (PDB:1I1G)	8.4e-72	_	_	_	00068022|gene_cluster:GC_00000547|genome_name:C_MAG2|gene_callers_id:708	ref|WP_114325325.1|	100	154	0	0	1	154	1	154	6.27e-109	316	Lrp/AsnC family transcriptional regulator [Candidatus Colwellia aromaticivorans]	Lrp/AsnC family transcriptional regulator [Candidatus Colwellia aromaticivorans]
Colwellia	C_ACC_708	Accessory	708	43.4314	8.04109	1.76309	4.56079	5.1e-06	0.00016308	od	69	_	_	_	_	_	_	_	K	K	Transcription	COG1522	DNA-binding transcriptional regulator, Lrp family (Lrp) (PDB:1I1G)	8.4e-72	_	_	_	00068022|gene_cluster:GC_00000547|genome_name:C_MAG2|gene_callers_id:708	ref|WP_114325325.1|	100	154	0	0	1	154	1	154	6.27e-109	316	Lrp/AsnC family transcriptional regulator [Candidatus Colwellia aromaticivorans]	Lrp/AsnC family transcriptional regulator [Candidatus Colwellia aromaticivorans]
Colwellia	C_ACC_711	Accessory	711	26.4751	7.4759	2.25341	3.31759	0.00090797	0.00573596	d	47	_	_	_	_	_	_	_	T	T!!!K	Signal transduction mechanisms!!!Transcription	COG0745	DNA-binding response regulator, OmpR family, contains REC and winged-helix (wHTH) domain (OmpR) (PDB:1XHF)	2.2e-89	_	_	_	00045209|gene_cluster:GC_00001316|genome_name:C_MAG2|gene_callers_id:711	ref|WP_114325327.1|	100	225	0	0	1	225	1	225	6.48e-161	453	response regulator transcription factor [Candidatus Colwellia aromaticivorans]	response regulator transcription factor [Candidatus Colwellia aromaticivorans]
Colwellia	C_ACC_711	Accessory	711	26.4751	7.46749	2.27516	3.28218	0.00103008	0.00713735	odn	36	_	_	_	_	_	_	_	T	T!!!K	Signal transduction mechanisms!!!Transcription	COG0745	DNA-binding response regulator, OmpR family, contains REC and winged-helix (wHTH) domain (OmpR) (PDB:1XHF)	2.2e-89	_	_	_	00045209|gene_cluster:GC_00001316|genome_name:C_MAG2|gene_callers_id:711	ref|WP_114325327.1|	100	225	0	0	1	225	1	225	6.48e-161	453	response regulator transcription factor [Candidatus Colwellia aromaticivorans]	response regulator transcription factor [Candidatus Colwellia aromaticivorans]
Colwellia	C_ACC_711	Accessory	711	26.4751	6.90956	2.22225	3.10926	0.00187556	0.0104754	od	61	_	_	_	_	_	_	_	T	T!!!K	Signal transduction mechanisms!!!Transcription	COG0745	DNA-binding response regulator, OmpR family, contains REC and winged-helix (wHTH) domain (OmpR) (PDB:1XHF)	2.2e-89	_	_	_	00045209|gene_cluster:GC_00001316|genome_name:C_MAG2|gene_callers_id:711	ref|WP_114325327.1|	100	225	0	0	1	225	1	225	6.48e-161	453	response regulator transcription factor [Candidatus Colwellia aromaticivorans]	response regulator transcription factor [Candidatus Colwellia aromaticivorans]
Colwellia	C_ACC_711	Accessory	711	26.4751	6.31727	1.75486	3.59987	0.000318378	0.00189637	o	1	_	_	_	_	_	_	_	T	T!!!K	Signal transduction mechanisms!!!Transcription	COG0745	DNA-binding response regulator, OmpR family, contains REC and winged-helix (wHTH) domain (OmpR) (PDB:1XHF)	2.2e-89	_	_	_	00045209|gene_cluster:GC_00001316|genome_name:C_MAG2|gene_callers_id:711	ref|WP_114325327.1|	100	225	0	0	1	225	1	225	6.48e-161	453	response regulator transcription factor [Candidatus Colwellia aromaticivorans]	response regulator transcription factor [Candidatus Colwellia aromaticivorans]
Colwellia	C_ACC_712	Accessory	712	25.924	6.88932	2.23552	3.08176	0.00205783	0.00822523	d	48	_	_	_	_	_	_	_	O	O	Posttranslational modification, protein turnover, chaperones	COG3212	PepSY domain containing protein, regulator of zincin peptidase activity (YkoI) (PDB:4EXR) (PUBMED:15124630)	3e-07	_	_	_	00004990|gene_cluster:GC_00002659|genome_name:C_MAG2|gene_callers_id:712	ref|WP_168427277.1|	100	103	0	0	8	110	1	103	1.87e-65	202	PepSY domain-containing protein [Candidatus Colwellia aromaticivorans]	PepSY domain-containing protein [Candidatus Colwellia aromaticivorans]
Colwellia	C_ACC_712	Accessory	712	25.924	6.8297	2.25812	3.02451	0.00249035	0.0103751	odn	29	_	_	_	_	_	_	_	O	O	Posttranslational modification, protein turnover, chaperones	COG3212	PepSY domain containing protein, regulator of zincin peptidase activity (YkoI) (PDB:4EXR) (PUBMED:15124630)	3e-07	_	_	_	00004990|gene_cluster:GC_00002659|genome_name:C_MAG2|gene_callers_id:712	ref|WP_168427277.1|	100	103	0	0	8	110	1	103	1.87e-65	202	PepSY domain-containing protein [Candidatus Colwellia aromaticivorans]	PepSY domain-containing protein [Candidatus Colwellia aromaticivorans]
Colwellia	C_ACC_712	Accessory	712	25.924	6.40376	2.21566	2.89022	0.00384968	0.0154441	od	51	_	_	_	_	_	_	_	O	O	Posttranslational modification, protein turnover, chaperones	COG3212	PepSY domain containing protein, regulator of zincin peptidase activity (YkoI) (PDB:4EXR) (PUBMED:15124630)	3e-07	_	_	_	00004990|gene_cluster:GC_00002659|genome_name:C_MAG2|gene_callers_id:712	ref|WP_168427277.1|	100	103	0	0	8	110	1	103	1.87e-65	202	PepSY domain-containing protein [Candidatus Colwellia aromaticivorans]	PepSY domain-containing protein [Candidatus Colwellia aromaticivorans]
Colwellia	C_ACC_712	Accessory	712	25.924	5.82526	1.73282	3.36173	0.000774562	0.00304202	o	4	_	_	_	_	_	_	_	O	O	Posttranslational modification, protein turnover, chaperones	COG3212	PepSY domain containing protein, regulator of zincin peptidase activity (YkoI) (PDB:4EXR) (PUBMED:15124630)	3e-07	_	_	_	00004990|gene_cluster:GC_00002659|genome_name:C_MAG2|gene_callers_id:712	ref|WP_168427277.1|	100	103	0	0	8	110	1	103	1.87e-65	202	PepSY domain-containing protein [Candidatus Colwellia aromaticivorans]	PepSY domain-containing protein [Candidatus Colwellia aromaticivorans]
Colwellia	C_ACC_718	Accessory	718	23.1172	4.77961	1.57654	3.0317	0.00243181	0.00642448	o	4	K03631	DNA repair protein RecN (Recombination protein N)	6.1e-196	_	_	_	_	L	L	Replication, recombination and repair	COG0497	DNA repair ATPase RecN (RecN) (PDB:4AD8)	2e-235	_	_	_	00087043|gene_cluster:GC_00001090|genome_name:C_MAG2|gene_callers_id:718	ref|WP_114325334.1|	100	566	0	0	1	566	1	566	0	1152	DNA repair protein RecN [Candidatus Colwellia aromaticivorans]	DNA repair protein RecN [Candidatus Colwellia aromaticivorans]
Colwellia	C_ACC_718	Accessory	718	23.1172	4.69551	1.75763	2.67149	0.0075515	0.018709	d	47	K03631	DNA repair protein RecN (Recombination protein N)	6.1e-196	_	_	_	_	L	L	Replication, recombination and repair	COG0497	DNA repair ATPase RecN (RecN) (PDB:4AD8)	2e-235	_	_	_	00087043|gene_cluster:GC_00001090|genome_name:C_MAG2|gene_callers_id:718	ref|WP_114325334.1|	100	566	0	0	1	566	1	566	0	1152	DNA repair protein RecN [Candidatus Colwellia aromaticivorans]	DNA repair protein RecN [Candidatus Colwellia aromaticivorans]
Colwellia	C_ACC_718	Accessory	718	23.1172	4.31997	1.79458	2.40723	0.0160742	0.0366436	odn	39	K03631	DNA repair protein RecN (Recombination protein N)	6.1e-196	_	_	_	_	L	L	Replication, recombination and repair	COG0497	DNA repair ATPase RecN (RecN) (PDB:4AD8)	2e-235	_	_	_	00087043|gene_cluster:GC_00001090|genome_name:C_MAG2|gene_callers_id:718	ref|WP_114325334.1|	100	566	0	0	1	566	1	566	0	1152	DNA repair protein RecN [Candidatus Colwellia aromaticivorans]	DNA repair protein RecN [Candidatus Colwellia aromaticivorans]
Colwellia	C_ACC_718	Accessory	718	23.1172	4.10937	1.7799	2.30877	0.0209565	0.0496848	od	41	K03631	DNA repair protein RecN (Recombination protein N)	6.1e-196	_	_	_	_	L	L	Replication, recombination and repair	COG0497	DNA repair ATPase RecN (RecN) (PDB:4AD8)	2e-235	_	_	_	00087043|gene_cluster:GC_00001090|genome_name:C_MAG2|gene_callers_id:718	ref|WP_114325334.1|	100	566	0	0	1	566	1	566	0	1152	DNA repair protein RecN [Candidatus Colwellia aromaticivorans]	DNA repair protein RecN [Candidatus Colwellia aromaticivorans]
Colwellia	C_ACC_722	Accessory	722	30.7864	7.97065	1.82248	4.37352	1.22e-05	0.000310775	o	10	K03664	SsrA-binding protein	5.6e-66	_	_	_	_	O	O	Posttranslational modification, protein turnover, chaperones	COG0691	tmRNA-binding protein (SmpB) (PDB:1J1H) (PUBMED:26251518)	4.1e-86	_	_	_	00028240|gene_cluster:GC_00000453|genome_name:C_MAG2|gene_callers_id:722	ref|WP_114325338.1|	100	162	0	0	18	179	1	162	7.67e-115	332	SsrA-binding protein SmpB [Candidatus Colwellia aromaticivorans]	SsrA-binding protein SmpB [Candidatus Colwellia aromaticivorans]
Colwellia	C_ACC_722	Accessory	722	30.7864	7.87973	1.98751	3.96461	7.35e-05	0.00139326	d	58	K03664	SsrA-binding protein	5.6e-66	_	_	_	_	O	O	Posttranslational modification, protein turnover, chaperones	COG0691	tmRNA-binding protein (SmpB) (PDB:1J1H) (PUBMED:26251518)	4.1e-86	_	_	_	00028240|gene_cluster:GC_00000453|genome_name:C_MAG2|gene_callers_id:722	ref|WP_114325338.1|	100	162	0	0	18	179	1	162	7.67e-115	332	SsrA-binding protein SmpB [Candidatus Colwellia aromaticivorans]	SsrA-binding protein SmpB [Candidatus Colwellia aromaticivorans]
Colwellia	C_ACC_722	Accessory	722	30.7864	7.78724	1.99928	3.89502	9.82e-05	0.00261147	odn	63	K03664	SsrA-binding protein	5.6e-66	_	_	_	_	O	O	Posttranslational modification, protein turnover, chaperones	COG0691	tmRNA-binding protein (SmpB) (PDB:1J1H) (PUBMED:26251518)	4.1e-86	_	_	_	00028240|gene_cluster:GC_00000453|genome_name:C_MAG2|gene_callers_id:722	ref|WP_114325338.1|	100	162	0	0	18	179	1	162	7.67e-115	332	SsrA-binding protein SmpB [Candidatus Colwellia aromaticivorans]	SsrA-binding protein SmpB [Candidatus Colwellia aromaticivorans]
Colwellia	C_ACC_722	Accessory	722	30.7864	7.66926	1.99763	3.83919	0.000123443	0.00243307	od	53	K03664	SsrA-binding protein	5.6e-66	_	_	_	_	O	O	Posttranslational modification, protein turnover, chaperones	COG0691	tmRNA-binding protein (SmpB) (PDB:1J1H) (PUBMED:26251518)	4.1e-86	_	_	_	00028240|gene_cluster:GC_00000453|genome_name:C_MAG2|gene_callers_id:722	ref|WP_114325338.1|	100	162	0	0	18	179	1	162	7.67e-115	332	SsrA-binding protein SmpB [Candidatus Colwellia aromaticivorans]	SsrA-binding protein SmpB [Candidatus Colwellia aromaticivorans]
Colwellia	C_ACC_726	Accessory	726	1.2408	16.3196	4.54294	3.5923	0.000327767	0.00348644	d	7	_	_	_	_	_	_	_	_	_	_	_	_	_	_	_	_	00029436|gene_cluster:GC_00030814|genome_name:C_MAG2|gene_callers_id:726	ref|WP_114325342.1|	100	920	0	0	1	920	1	920	0	1894	hypothetical protein [Candidatus Colwellia aromaticivorans]	hypothetical protein [Candidatus Colwellia aromaticivorans]
Colwellia	C_ACC_740	Accessory	740	19.9396	7.42517	2.26386	3.27987	0.00103853	0.00715825	odn	35	K01573	oxaloacetate decarboxylase (Na+ extruding) subunit gamma (OadG) (EC:7.2.4.2)	1e-23	_	_	_	_	C	C	Energy production and conversion	COG3630	Na+-transporting oxaloacetate/methylmalonyl-CoA decarboxylase, gamma subunit (OadG)	3e-22	_	_	_	00015537|gene_cluster:GC_00000394|genome_name:C_MAG2|gene_callers_id:740	ref|WP_114325355.1|	100	98	0	0	1	98	1	98	9.56e-64	197	OadG family protein [Candidatus Colwellia aromaticivorans]	OadG family protein [Candidatus Colwellia aromaticivorans]
Colwellia	C_ACC_740	Accessory	740	19.9396	7.33603	2.21377	3.31382	0.000920296	0.00577009	d	49	K01573	oxaloacetate decarboxylase (Na+ extruding) subunit gamma (OadG) (EC:7.2.4.2)	1e-23	_	_	_	_	C	C	Energy production and conversion	COG3630	Na+-transporting oxaloacetate/methylmalonyl-CoA decarboxylase, gamma subunit (OadG)	3e-22	_	_	_	00015537|gene_cluster:GC_00000394|genome_name:C_MAG2|gene_callers_id:740	ref|WP_114325355.1|	100	98	0	0	1	98	1	98	9.56e-64	197	OadG family protein [Candidatus Colwellia aromaticivorans]	OadG family protein [Candidatus Colwellia aromaticivorans]
Colwellia	C_ACC_740	Accessory	740	19.9396	7.29025	2.24929	3.24114	0.00119053	0.00839584	od	34	K01573	oxaloacetate decarboxylase (Na+ extruding) subunit gamma (OadG) (EC:7.2.4.2)	1e-23	_	_	_	_	C	C	Energy production and conversion	COG3630	Na+-transporting oxaloacetate/methylmalonyl-CoA decarboxylase, gamma subunit (OadG)	3e-22	_	_	_	00015537|gene_cluster:GC_00000394|genome_name:C_MAG2|gene_callers_id:740	ref|WP_114325355.1|	100	98	0	0	1	98	1	98	9.56e-64	197	OadG family protein [Candidatus Colwellia aromaticivorans]	OadG family protein [Candidatus Colwellia aromaticivorans]
Colwellia	C_ACC_741	Accessory	741	17.2406	7.69888	2.72153	2.82888	0.00467116	0.0134217	d	29	K03563	carbon storage regulator	1.3e-34	_	_	_	_	T	T	Signal transduction mechanisms	COG1551	sRNA-binding carbon storage regulator CsrA (CsrA) (PDB:1T3O)	1.6e-24	_	_	_	00011115|gene_cluster:GC_00000089|genome_name:C_MAG2|gene_callers_id:741	ref|WP_114325356.1|	100	64	0	0	1	64	1	64	4.24e-37	127	carbon storage regulator CsrA [Candidatus Colwellia aromaticivorans]	carbon storage regulator CsrA [Candidatus Colwellia aromaticivorans]
Colwellia	C_ACC_741	Accessory	741	17.2406	7.65844	2.75975	2.77505	0.0055194	0.0165458	odn	38	K03563	carbon storage regulator	1.3e-34	_	_	_	_	T	T	Signal transduction mechanisms	COG1551	sRNA-binding carbon storage regulator CsrA (CsrA) (PDB:1T3O)	1.6e-24	_	_	_	00011115|gene_cluster:GC_00000089|genome_name:C_MAG2|gene_callers_id:741	ref|WP_114325356.1|	100	64	0	0	1	64	1	64	4.24e-37	127	carbon storage regulator CsrA [Candidatus Colwellia aromaticivorans]	carbon storage regulator CsrA [Candidatus Colwellia aromaticivorans]
Colwellia	C_ACC_741	Accessory	741	17.2406	6.97642	2.7121	2.57233	0.0101015	0.0289223	od	38	K03563	carbon storage regulator	1.3e-34	_	_	_	_	T	T	Signal transduction mechanisms	COG1551	sRNA-binding carbon storage regulator CsrA (CsrA) (PDB:1T3O)	1.6e-24	_	_	_	00011115|gene_cluster:GC_00000089|genome_name:C_MAG2|gene_callers_id:741	ref|WP_114325356.1|	100	64	0	0	1	64	1	64	4.24e-37	127	carbon storage regulator CsrA [Candidatus Colwellia aromaticivorans]	carbon storage regulator CsrA [Candidatus Colwellia aromaticivorans]
Colwellia	C_ACC_743	Accessory	743	15.0484	6.75406	2.32407	2.90614	0.00365918	0.0130905	odn	27	K03565	regulatory protein	2e-36	_	_	_	_	O	O	Posttranslational modification, protein turnover, chaperones	COG2137	SOS response regulatory protein OraA/RecX, interacts with RecA (RecX) (PDB:3C1D)	1.3e-24	_	_	_	00026079|gene_cluster:GC_00008348|genome_name:C_MAG2|gene_callers_id:743	ref|WP_114325358.1|	100	154	0	0	1	154	1	154	1.21e-109	318	regulatory protein RecX [Candidatus Colwellia aromaticivorans]	regulatory protein RecX [Candidatus Colwellia aromaticivorans]
Colwellia	C_ACC_743	Accessory	743	15.0484	6.70289	2.32605	2.88166	0.00395585	0.0122711	d	21	K03565	regulatory protein	2e-36	_	_	_	_	O	O	Posttranslational modification, protein turnover, chaperones	COG2137	SOS response regulatory protein OraA/RecX, interacts with RecA (RecX) (PDB:3C1D)	1.3e-24	_	_	_	00026079|gene_cluster:GC_00008348|genome_name:C_MAG2|gene_callers_id:743	ref|WP_114325358.1|	100	154	0	0	1	154	1	154	1.21e-109	318	regulatory protein RecX [Candidatus Colwellia aromaticivorans]	regulatory protein RecX [Candidatus Colwellia aromaticivorans]
Colwellia	C_ACC_743	Accessory	743	15.0484	6.35714	2.1762	2.92121	0.00348677	0.00814734	o	2	K03565	regulatory protein	2e-36	_	_	_	_	O	O	Posttranslational modification, protein turnover, chaperones	COG2137	SOS response regulatory protein OraA/RecX, interacts with RecA (RecX) (PDB:3C1D)	1.3e-24	_	_	_	00026079|gene_cluster:GC_00008348|genome_name:C_MAG2|gene_callers_id:743	ref|WP_114325358.1|	100	154	0	0	1	154	1	154	1.21e-109	318	regulatory protein RecX [Candidatus Colwellia aromaticivorans]	regulatory protein RecX [Candidatus Colwellia aromaticivorans]
Colwellia	C_ACC_743	Accessory	743	15.0484	6.32054	2.31178	2.73406	0.00625586	0.0206081	od	34	K03565	regulatory protein	2e-36	_	_	_	_	O	O	Posttranslational modification, protein turnover, chaperones	COG2137	SOS response regulatory protein OraA/RecX, interacts with RecA (RecX) (PDB:3C1D)	1.3e-24	_	_	_	00026079|gene_cluster:GC_00008348|genome_name:C_MAG2|gene_callers_id:743	ref|WP_114325358.1|	100	154	0	0	1	154	1	154	1.21e-109	318	regulatory protein RecX [Candidatus Colwellia aromaticivorans]	regulatory protein RecX [Candidatus Colwellia aromaticivorans]
Colwellia	C_ACC_748	Accessory	748	4.08159	26.5418	4.49025	5.91098	3.4e-09	2.09e-07	d	2	_	_	_	_	_	_	_	X	X	Mobilome: prophages, transposons	COG5361	Uncharacterized conserved protein (PDB:2P3Y)	1e-83	_	_	_	00062326|gene_cluster:GC_00027017|genome_name:C_MAG2|gene_callers_id:748	ref|WP_168427281.1|	100	487	0	0	1	487	1	487	0	1013	DUF1214 domain-containing protein [Candidatus Colwellia aromaticivorans]	DUF1214 domain-containing protein [Candidatus Colwellia aromaticivorans]
Colwellia	C_ACC_757	Accessory	757	33.6587	5.32594	2.28264	2.33323	0.019636	0.0474269	od	69	K01684	galactonate dehydratase [EC:4.2.1.6]	3.6e-117	M00552	D-galactonate degradation, De Ley-Doudoroff pathway, D-galactonate => glycerate-3P	M00552	Pathway modules; Carbohydrate metabolism; Other carbohydrate metabolism	M	M!!!R	Cell wall/membrane/envelope biogenesis!!!General function prediction only	COG4948	L-alanine-DL-glutamate epimerase or related enzyme of enolase superfamily (RspA) (PDB:1BKH)	9.8e-226	COG4948	Non-phosphorylated Entner-Doudoroff pathway	9.8e-226	00068449|gene_cluster:GC_00000328|genome_name:C_MAG2|gene_callers_id:757	ref|WP_114325371.1|	100	391	0	0	1	391	1	391	0	810	mandelate racemase/muconate lactonizing enzyme family protein [Candidatus Colwellia aromaticivorans]	mandelate racemase/muconate lactonizing enzyme family protein [Candidatus Colwellia aromaticivorans]
Colwellia	C_ACC_758	Accessory	758	2.4163	16.7609	4.5303	3.69973	0.000215826	0.00265418	d	11	K07046	L-fuconolactonase [EC:3.1.1.-]	3.6e-58	_	_	_	_	R	R	General function prediction only	COG3618	Predicted metal-dependent hydrolase, TIM-barrel fold	9.4e-72	_	_	_	00050048|gene_cluster:GC_00008946|genome_name:C_MAG2|gene_callers_id:758	ref|WP_114325372.1|	100	295	0	0	1	295	1	295	0	607	amidohydrolase family protein [Candidatus Colwellia aromaticivorans]	amidohydrolase family protein [Candidatus Colwellia aromaticivorans]
Colwellia	C_ACC_774	Accessory	774	7.13177	5.345	2.05161	2.60527	0.00918025	0.0215152	d	12	K02671	type IV pilus assembly protein PilV	9.3e-18	_	_	_	_	N	N!!!W	Cell motility!!!Extracellular structures	COG4967	Type IV pilus assembly protein PilV (PilV)	1.9e-59	_	_	_	00078531|gene_cluster:GC_00026156|genome_name:C_MAG2|gene_callers_id:774	ref|WP_114325387.1|	100	685	0	0	1	685	1	685	0	1394	prepilin-type N-terminal cleavage/methylation domain-containing protein [Candidatus Colwellia aromaticivorans]	prepilin-type N-terminal cleavage/methylation domain-containing protein [Candidatus Colwellia aromaticivorans]
Colwellia	C_ACC_774	Accessory	774	7.13177	5.32826	2.06744	2.57723	0.00995963	0.0254599	odn	7	K02671	type IV pilus assembly protein PilV	9.3e-18	_	_	_	_	N	N!!!W	Cell motility!!!Extracellular structures	COG4967	Type IV pilus assembly protein PilV (PilV)	1.9e-59	_	_	_	00078531|gene_cluster:GC_00026156|genome_name:C_MAG2|gene_callers_id:774	ref|WP_114325387.1|	100	685	0	0	1	685	1	685	0	1394	prepilin-type N-terminal cleavage/methylation domain-containing protein [Candidatus Colwellia aromaticivorans]	prepilin-type N-terminal cleavage/methylation domain-containing protein [Candidatus Colwellia aromaticivorans]
Colwellia	C_ACC_774	Accessory	774	7.13177	5.083	2.05001	2.4795	0.0131567	0.0351188	od	10	K02671	type IV pilus assembly protein PilV	9.3e-18	_	_	_	_	N	N!!!W	Cell motility!!!Extracellular structures	COG4967	Type IV pilus assembly protein PilV (PilV)	1.9e-59	_	_	_	00078531|gene_cluster:GC_00026156|genome_name:C_MAG2|gene_callers_id:774	ref|WP_114325387.1|	100	685	0	0	1	685	1	685	0	1394	prepilin-type N-terminal cleavage/methylation domain-containing protein [Candidatus Colwellia aromaticivorans]	prepilin-type N-terminal cleavage/methylation domain-containing protein [Candidatus Colwellia aromaticivorans]
Colwellia	C_ACC_775	Accessory	775	28.1223	7.80142	2.40001	3.25057	0.00115174	0.00734127	odn	48	K01916	NAD+ synthase [EC:6.3.1.5]	2.7e-96	M00115!!!M00912	NAD biosynthesis, aspartate => quinolinate => NAD!!!NAD biosynthesis, tryptophan => quinolinate => NAD	M00115!!!M00912	Pathway modules; Metabolism of cofactors and vitamins; Cofactor and vitamin metabolism!!!Pathway modules; Metabolism of cofactors and vitamins; Cofactor and vitamin metabolism	H	H	Coenzyme transport and metabolism	COG0171	NH3-dependent NAD+ synthetase (NadE) (PDB:3HMQ)	2.8e-121	COG0171	NAD biosynthesis	2.8e-121	00079567|gene_cluster:GC_00001101|genome_name:C_MAG2|gene_callers_id:775	ref|WP_114325388.1|	100	284	0	0	1	284	1	284	0	585	ammonia-dependent NAD(+) synthetase [Candidatus Colwellia aromaticivorans]	ammonia-dependent NAD(+) synthetase [Candidatus Colwellia aromaticivorans]
Colwellia	C_ACC_775	Accessory	775	28.1223	7.75353	2.36556	3.27767	0.00104666	0.00593793	d	64	K01916	NAD+ synthase [EC:6.3.1.5]	2.7e-96	M00115!!!M00912	NAD biosynthesis, aspartate => quinolinate => NAD!!!NAD biosynthesis, tryptophan => quinolinate => NAD	M00115!!!M00912	Pathway modules; Metabolism of cofactors and vitamins; Cofactor and vitamin metabolism!!!Pathway modules; Metabolism of cofactors and vitamins; Cofactor and vitamin metabolism	H	H	Coenzyme transport and metabolism	COG0171	NH3-dependent NAD+ synthetase (NadE) (PDB:3HMQ)	2.8e-121	COG0171	NAD biosynthesis	2.8e-121	00079567|gene_cluster:GC_00001101|genome_name:C_MAG2|gene_callers_id:775	ref|WP_114325388.1|	100	284	0	0	1	284	1	284	0	585	ammonia-dependent NAD(+) synthetase [Candidatus Colwellia aromaticivorans]	ammonia-dependent NAD(+) synthetase [Candidatus Colwellia aromaticivorans]
Colwellia	C_ACC_775	Accessory	775	28.1223	7.48026	2.38469	3.13679	0.00170811	0.00997213	od	54	K01916	NAD+ synthase [EC:6.3.1.5]	2.7e-96	M00115!!!M00912	NAD biosynthesis, aspartate => quinolinate => NAD!!!NAD biosynthesis, tryptophan => quinolinate => NAD	M00115!!!M00912	Pathway modules; Metabolism of cofactors and vitamins; Cofactor and vitamin metabolism!!!Pathway modules; Metabolism of cofactors and vitamins; Cofactor and vitamin metabolism	H	H	Coenzyme transport and metabolism	COG0171	NH3-dependent NAD+ synthetase (NadE) (PDB:3HMQ)	2.8e-121	COG0171	NAD biosynthesis	2.8e-121	00079567|gene_cluster:GC_00001101|genome_name:C_MAG2|gene_callers_id:775	ref|WP_114325388.1|	100	284	0	0	1	284	1	284	0	585	ammonia-dependent NAD(+) synthetase [Candidatus Colwellia aromaticivorans]	ammonia-dependent NAD(+) synthetase [Candidatus Colwellia aromaticivorans]
Colwellia	C_ACC_775	Accessory	775	28.1223	6.88037	2.07053	3.32301	0.000890533	0.0032463	o	1	K01916	NAD+ synthase [EC:6.3.1.5]	2.7e-96	M00115!!!M00912	NAD biosynthesis, aspartate => quinolinate => NAD!!!NAD biosynthesis, tryptophan => quinolinate => NAD	M00115!!!M00912	Pathway modules; Metabolism of cofactors and vitamins; Cofactor and vitamin metabolism!!!Pathway modules; Metabolism of cofactors and vitamins; Cofactor and vitamin metabolism	H	H	Coenzyme transport and metabolism	COG0171	NH3-dependent NAD+ synthetase (NadE) (PDB:3HMQ)	2.8e-121	COG0171	NAD biosynthesis	2.8e-121	00079567|gene_cluster:GC_00001101|genome_name:C_MAG2|gene_callers_id:775	ref|WP_114325388.1|	100	284	0	0	1	284	1	284	0	585	ammonia-dependent NAD(+) synthetase [Candidatus Colwellia aromaticivorans]	ammonia-dependent NAD(+) synthetase [Candidatus Colwellia aromaticivorans]
Colwellia	C_ACC_782	Accessory	782	26.4259	7.19826	2.40668	2.99095	0.00278111	0.0111501	odn	28	_	_	_	_	_	_	_	_	_	_	_	_	_	_	_	_	00060783|gene_cluster:GC_00004293|genome_name:C_MAG2|gene_callers_id:782	ref|WP_114325397.1|	100	143	0	0	1	143	1	143	1.53e-100	294	hypothetical protein [Candidatus Colwellia aromaticivorans]	hypothetical protein [Candidatus Colwellia aromaticivorans]
Colwellia	C_ACC_782	Accessory	782	26.4259	7.08244	2.37465	2.98252	0.00285886	0.0128672	od	55	_	_	_	_	_	_	_	_	_	_	_	_	_	_	_	_	00060783|gene_cluster:GC_00004293|genome_name:C_MAG2|gene_callers_id:782	ref|WP_114325397.1|	100	143	0	0	1	143	1	143	1.53e-100	294	hypothetical protein [Candidatus Colwellia aromaticivorans]	hypothetical protein [Candidatus Colwellia aromaticivorans]
Colwellia	C_ACC_782	Accessory	782	26.4259	6.98865	2.34115	2.98514	0.00283447	0.0100166	d	67	_	_	_	_	_	_	_	_	_	_	_	_	_	_	_	_	00060783|gene_cluster:GC_00004293|genome_name:C_MAG2|gene_callers_id:782	ref|WP_114325397.1|	100	143	0	0	1	143	1	143	1.53e-100	294	hypothetical protein [Candidatus Colwellia aromaticivorans]	hypothetical protein [Candidatus Colwellia aromaticivorans]
Colwellia	C_ACC_783	Accessory	783	38.7552	8.01225	2.36865	3.38262	0.000717975	0.0051202	d	79	K00215	4-hydroxy-tetrahydrodipicolinate reductase [EC:1.17.1.8]	1.9e-86	M00016!!!M00525!!!M00526!!!M00527	Lysine biosynthesis, succinyl-DAP pathway, aspartate => lysine!!!Lysine biosynthesis, acetyl-DAP pathway, aspartate => lysine!!!Lysine biosynthesis, DAP dehydrogenase pathway, aspartate => lysine!!!Lysine biosynthesis, DAP aminotransferase pathway, aspartate => lysine	M00016!!!M00525!!!M00526!!!M00527	Pathway modules; Amino acid metabolism; Lysine metabolism!!!Pathway modules; Amino acid metabolism; Lysine metabolism!!!Pathway modules; Amino acid metabolism; Lysine metabolism!!!Pathway modules; Amino acid metabolism; Lysine metabolism	E	E	Amino acid transport and metabolism	COG0289	4-hydroxy-tetrahydrodipicolinate reductase (DapB) (PDB:1ARZ) (PUBMED:29684280)	1.9e-127	COG0289	Lysine biosynthesis	1.9e-127	00018853|gene_cluster:GC_00000709|genome_name:C_MAG2|gene_callers_id:783	ref|WP_114325398.1|	100	268	0	0	1	268	1	268	0	548	4-hydroxy-tetrahydrodipicolinate reductase [Candidatus Colwellia aromaticivorans]	4-hydroxy-tetrahydrodipicolinate reductase [Candidatus Colwellia aromaticivorans]
Colwellia	C_ACC_783	Accessory	783	38.7552	8.00275	2.39675	3.339	0.000840811	0.00636165	odn	66	K00215	4-hydroxy-tetrahydrodipicolinate reductase [EC:1.17.1.8]	1.9e-86	M00016!!!M00525!!!M00526!!!M00527	Lysine biosynthesis, succinyl-DAP pathway, aspartate => lysine!!!Lysine biosynthesis, acetyl-DAP pathway, aspartate => lysine!!!Lysine biosynthesis, DAP dehydrogenase pathway, aspartate => lysine!!!Lysine biosynthesis, DAP aminotransferase pathway, aspartate => lysine	M00016!!!M00525!!!M00526!!!M00527	Pathway modules; Amino acid metabolism; Lysine metabolism!!!Pathway modules; Amino acid metabolism; Lysine metabolism!!!Pathway modules; Amino acid metabolism; Lysine metabolism!!!Pathway modules; Amino acid metabolism; Lysine metabolism	E	E	Amino acid transport and metabolism	COG0289	4-hydroxy-tetrahydrodipicolinate reductase (DapB) (PDB:1ARZ) (PUBMED:29684280)	1.9e-127	COG0289	Lysine biosynthesis	1.9e-127	00018853|gene_cluster:GC_00000709|genome_name:C_MAG2|gene_callers_id:783	ref|WP_114325398.1|	100	268	0	0	1	268	1	268	0	548	4-hydroxy-tetrahydrodipicolinate reductase [Candidatus Colwellia aromaticivorans]	4-hydroxy-tetrahydrodipicolinate reductase [Candidatus Colwellia aromaticivorans]
Colwellia	C_ACC_783	Accessory	783	38.7552	7.76446	2.3629	3.28598	0.00101627	0.00789786	od	84	K00215	4-hydroxy-tetrahydrodipicolinate reductase [EC:1.17.1.8]	1.9e-86	M00016!!!M00525!!!M00526!!!M00527	Lysine biosynthesis, succinyl-DAP pathway, aspartate => lysine!!!Lysine biosynthesis, acetyl-DAP pathway, aspartate => lysine!!!Lysine biosynthesis, DAP dehydrogenase pathway, aspartate => lysine!!!Lysine biosynthesis, DAP aminotransferase pathway, aspartate => lysine	M00016!!!M00525!!!M00526!!!M00527	Pathway modules; Amino acid metabolism; Lysine metabolism!!!Pathway modules; Amino acid metabolism; Lysine metabolism!!!Pathway modules; Amino acid metabolism; Lysine metabolism!!!Pathway modules; Amino acid metabolism; Lysine metabolism	E	E	Amino acid transport and metabolism	COG0289	4-hydroxy-tetrahydrodipicolinate reductase (DapB) (PDB:1ARZ) (PUBMED:29684280)	1.9e-127	COG0289	Lysine biosynthesis	1.9e-127	00018853|gene_cluster:GC_00000709|genome_name:C_MAG2|gene_callers_id:783	ref|WP_114325398.1|	100	268	0	0	1	268	1	268	0	548	4-hydroxy-tetrahydrodipicolinate reductase [Candidatus Colwellia aromaticivorans]	4-hydroxy-tetrahydrodipicolinate reductase [Candidatus Colwellia aromaticivorans]
Colwellia	C_ACC_785	Accessory	785	52.0038	1.88095	0.773312	2.43233	0.015002	0.0314236	d	67	K01955	carbamoyl-phosphate synthase large subunit [EC:6.3.5.5]	0	M00051	Uridine monophosphate biosynthesis, glutamine (+ PRPP) => UMP	M00051	Pathway modules; Nucleotide metabolism; Pyrimidine metabolism	F	F!!!E!!!F	Nucleotide transport and metabolism!!!Amino acid transport and metabolism!!!Nucleotide transport and metabolism	COG0138!!!COG0458	AICAR transformylase/IMP cyclohydrolase PurH (PurH) (PDB:1G8M)!!!Carbamoylphosphate synthase large subunit (CarB) (PDB:1C30)	0	COG0138!!!COG0458	Purine biosynthesis!!!Arginine biosynthesis	0	00001452|gene_cluster:GC_00000134|genome_name:C_MAG2|gene_callers_id:785	ref|WP_114325400.1|	100	1072	0	0	1	1072	1	1072	0	2205	carbamoyl-phosphate synthase large subunit [Candidatus Colwellia aromaticivorans]	carbamoyl-phosphate synthase large subunit [Candidatus Colwellia aromaticivorans]
Colwellia	C_ACC_785	Accessory	785	52.0038	1.73734	0.662038	2.62422	0.00868467	0.0164345	o	8	K01955	carbamoyl-phosphate synthase large subunit [EC:6.3.5.5]	0	M00051	Uridine monophosphate biosynthesis, glutamine (+ PRPP) => UMP	M00051	Pathway modules; Nucleotide metabolism; Pyrimidine metabolism	F	F!!!E!!!F	Nucleotide transport and metabolism!!!Amino acid transport and metabolism!!!Nucleotide transport and metabolism	COG0138!!!COG0458	AICAR transformylase/IMP cyclohydrolase PurH (PurH) (PDB:1G8M)!!!Carbamoylphosphate synthase large subunit (CarB) (PDB:1C30)	0	COG0138!!!COG0458	Purine biosynthesis!!!Arginine biosynthesis	0	00001452|gene_cluster:GC_00000134|genome_name:C_MAG2|gene_callers_id:785	ref|WP_114325400.1|	100	1072	0	0	1	1072	1	1072	0	2205	carbamoyl-phosphate synthase large subunit [Candidatus Colwellia aromaticivorans]	carbamoyl-phosphate synthase large subunit [Candidatus Colwellia aromaticivorans]
Colwellia	C_ACC_787	Accessory	787	33.8621	7.68643	2.11123	3.64073	0.000271863	0.00308297	d	52	K03624	transcription elongation factor GreA	4.8e-66	_	_	_	_	K	K	Transcription	COG0782	Transcription elongation factor, GreA/GreB family (GreA) (PDB:1GRJ)	5.2e-77	_	_	_	00060014|gene_cluster:GC_00000510|genome_name:C_MAG2|gene_callers_id:787	ref|WP_114325401.1|	100	158	0	0	1	158	1	158	1.3e-110	321	transcription elongation factor GreA [Candidatus Colwellia aromaticivorans]	transcription elongation factor GreA [Candidatus Colwellia aromaticivorans]
Colwellia	C_ACC_787	Accessory	787	33.8621	7.68311	2.13336	3.60142	0.000316489	0.0044447	odn	37	K03624	transcription elongation factor GreA	4.8e-66	_	_	_	_	K	K	Transcription	COG0782	Transcription elongation factor, GreA/GreB family (GreA) (PDB:1GRJ)	5.2e-77	_	_	_	00060014|gene_cluster:GC_00000510|genome_name:C_MAG2|gene_callers_id:787	ref|WP_114325401.1|	100	158	0	0	1	158	1	158	1.3e-110	321	transcription elongation factor GreA [Candidatus Colwellia aromaticivorans]	transcription elongation factor GreA [Candidatus Colwellia aromaticivorans]
Colwellia	C_ACC_787	Accessory	787	33.8621	7.4307	2.10425	3.53129	0.000413536	0.00493341	od	55	K03624	transcription elongation factor GreA	4.8e-66	_	_	_	_	K	K	Transcription	COG0782	Transcription elongation factor, GreA/GreB family (GreA) (PDB:1GRJ)	5.2e-77	_	_	_	00060014|gene_cluster:GC_00000510|genome_name:C_MAG2|gene_callers_id:787	ref|WP_114325401.1|	100	158	0	0	1	158	1	158	1.3e-110	321	transcription elongation factor GreA [Candidatus Colwellia aromaticivorans]	transcription elongation factor GreA [Candidatus Colwellia aromaticivorans]
Colwellia	C_ACC_787	Accessory	787	33.8621	6.52025	1.54921	4.20875	2.57e-05	0.000427625	o	13	K03624	transcription elongation factor GreA	4.8e-66	_	_	_	_	K	K	Transcription	COG0782	Transcription elongation factor, GreA/GreB family (GreA) (PDB:1GRJ)	5.2e-77	_	_	_	00060014|gene_cluster:GC_00000510|genome_name:C_MAG2|gene_callers_id:787	ref|WP_114325401.1|	100	158	0	0	1	158	1	158	1.3e-110	321	transcription elongation factor GreA [Candidatus Colwellia aromaticivorans]	transcription elongation factor GreA [Candidatus Colwellia aromaticivorans]
Colwellia	C_ACC_791	Accessory	791	8.07191	5.30395	2.10294	2.52216	0.0116638	0.0319813	od	18	K20975	two-component system, sensor histidine kinase [EC:2.7.13.3]	1.4e-124	_	_	_	_	E	E!!!T!!!T	Amino acid transport and metabolism!!!Signal transduction mechanisms!!!Signal transduction mechanisms	COG0591!!!COG2202!!!COG2205	Na+/proline symporter (PutP) (PDB:5NVA)!!!PAS domain (PAS) (PDB:2MWG)!!!K+-sensing histidine kinase KdpD (KdpD) (PDB:2KSF)	0	_	_	_	00007937|gene_cluster:GC_00000030|genome_name:C_MAG2|gene_callers_id:791	ref|WP_114325405.1|	99.908	1090	1	0	1	1090	18	1107	0	2226	hybrid sensor histidine kinase/response regulator [Candidatus Colwellia aromaticivorans]	hybrid sensor histidine kinase/response regulator [Candidatus Colwellia aromaticivorans]
Colwellia	C_ACC_791	Accessory	791	8.07191	4.89315	2.17386	2.2509	0.0243916	0.0464498	d	12	K20975	two-component system, sensor histidine kinase [EC:2.7.13.3]	1.4e-124	_	_	_	_	E	E!!!T!!!T	Amino acid transport and metabolism!!!Signal transduction mechanisms!!!Signal transduction mechanisms	COG0591!!!COG2202!!!COG2205	Na+/proline symporter (PutP) (PDB:5NVA)!!!PAS domain (PAS) (PDB:2MWG)!!!K+-sensing histidine kinase KdpD (KdpD) (PDB:2KSF)	0	_	_	_	00007937|gene_cluster:GC_00000030|genome_name:C_MAG2|gene_callers_id:791	ref|WP_114325405.1|	99.908	1090	1	0	1	1090	18	1107	0	2226	hybrid sensor histidine kinase/response regulator [Candidatus Colwellia aromaticivorans]	hybrid sensor histidine kinase/response regulator [Candidatus Colwellia aromaticivorans]
Colwellia	C_ACC_801	Accessory	801	20.5528	7.54986	2.39631	3.15062	0.00162923	0.00845261	odn	43	K06176	tRNA pseudouridine13 synthase [EC:5.4.99.27]	1.3e-61	_	_	_	_	J	J	Translation, ribosomal structure and biogenesis	COG0585	tRNA(Glu) U13 pseudouridine synthase TruD (TruD) (PDB:1SB7)	2.5e-148	COG0585	tRNA modification	2.5e-148	00033353|gene_cluster:GC_00001867|genome_name:C_MAG2|gene_callers_id:801	ref|WP_114325414.1|	100	353	0	0	1	353	1	353	0	729	tRNA pseudouridine(13) synthase TruD [Candidatus Colwellia aromaticivorans]	tRNA pseudouridine(13) synthase TruD [Candidatus Colwellia aromaticivorans]
Colwellia	C_ACC_801	Accessory	801	20.5528	7.5294	2.38839	3.1525	0.00161881	0.00730865	d	39	K06176	tRNA pseudouridine13 synthase [EC:5.4.99.27]	1.3e-61	_	_	_	_	J	J	Translation, ribosomal structure and biogenesis	COG0585	tRNA(Glu) U13 pseudouridine synthase TruD (TruD) (PDB:1SB7)	2.5e-148	COG0585	tRNA modification	2.5e-148	00033353|gene_cluster:GC_00001867|genome_name:C_MAG2|gene_callers_id:801	ref|WP_114325414.1|	100	353	0	0	1	353	1	353	0	729	tRNA pseudouridine(13) synthase TruD [Candidatus Colwellia aromaticivorans]	tRNA pseudouridine(13) synthase TruD [Candidatus Colwellia aromaticivorans]
Colwellia	C_ACC_801	Accessory	801	20.5528	7.26221	2.3684	3.06629	0.00216729	0.0111643	od	43	K06176	tRNA pseudouridine13 synthase [EC:5.4.99.27]	1.3e-61	_	_	_	_	J	J	Translation, ribosomal structure and biogenesis	COG0585	tRNA(Glu) U13 pseudouridine synthase TruD (TruD) (PDB:1SB7)	2.5e-148	COG0585	tRNA modification	2.5e-148	00033353|gene_cluster:GC_00001867|genome_name:C_MAG2|gene_callers_id:801	ref|WP_114325414.1|	100	353	0	0	1	353	1	353	0	729	tRNA pseudouridine(13) synthase TruD [Candidatus Colwellia aromaticivorans]	tRNA pseudouridine(13) synthase TruD [Candidatus Colwellia aromaticivorans]
Colwellia	C_ACC_802	Accessory	802	26.195	7.88133	2.51994	3.12758	0.0017625	0.00869041	odn	50	K01770	2-C-methyl-D-erythritol 2,4-cyclodiphosphate synthase [EC:4.6.1.12]	2.6e-80	M00096	C5 isoprenoid biosynthesis, non-mevalonate pathway	M00096	Pathway modules; Biosynthesis of terpenoids and polyketides; Terpenoid backbone biosynthesis	I	I	Lipid transport and metabolism	COG0245	2C-methyl-D-erythritol 2,4-cyclodiphosphate synthase (IspF) (PDB:1GX1)	7.6e-74	COG0245	Isoprenoid biosynthesis	7.6e-74	00054007|gene_cluster:GC_00000882|genome_name:C_MAG2|gene_callers_id:802	ref|WP_114325415.1|	100	170	0	0	1	170	1	170	3.72e-121	348	2-C-methyl-D-erythritol 2,4-cyclodiphosphate synthase [Candidatus Colwellia aromaticivorans]	2-C-methyl-D-erythritol 2,4-cyclodiphosphate synthase [Candidatus Colwellia aromaticivorans]
Colwellia	C_ACC_802	Accessory	802	26.195	7.86426	2.49531	3.15162	0.00162367	0.00730865	d	56	K01770	2-C-methyl-D-erythritol 2,4-cyclodiphosphate synthase [EC:4.6.1.12]	2.6e-80	M00096	C5 isoprenoid biosynthesis, non-mevalonate pathway	M00096	Pathway modules; Biosynthesis of terpenoids and polyketides; Terpenoid backbone biosynthesis	I	I	Lipid transport and metabolism	COG0245	2C-methyl-D-erythritol 2,4-cyclodiphosphate synthase (IspF) (PDB:1GX1)	7.6e-74	COG0245	Isoprenoid biosynthesis	7.6e-74	00054007|gene_cluster:GC_00000882|genome_name:C_MAG2|gene_callers_id:802	ref|WP_114325415.1|	100	170	0	0	1	170	1	170	3.72e-121	348	2-C-methyl-D-erythritol 2,4-cyclodiphosphate synthase [Candidatus Colwellia aromaticivorans]	2-C-methyl-D-erythritol 2,4-cyclodiphosphate synthase [Candidatus Colwellia aromaticivorans]
Colwellia	C_ACC_802	Accessory	802	26.195	7.63981	2.50884	3.04516	0.00232559	0.0113886	od	52	K01770	2-C-methyl-D-erythritol 2,4-cyclodiphosphate synthase [EC:4.6.1.12]	2.6e-80	M00096	C5 isoprenoid biosynthesis, non-mevalonate pathway	M00096	Pathway modules; Biosynthesis of terpenoids and polyketides; Terpenoid backbone biosynthesis	I	I	Lipid transport and metabolism	COG0245	2C-methyl-D-erythritol 2,4-cyclodiphosphate synthase (IspF) (PDB:1GX1)	7.6e-74	COG0245	Isoprenoid biosynthesis	7.6e-74	00054007|gene_cluster:GC_00000882|genome_name:C_MAG2|gene_callers_id:802	ref|WP_114325415.1|	100	170	0	0	1	170	1	170	3.72e-121	348	2-C-methyl-D-erythritol 2,4-cyclodiphosphate synthase [Candidatus Colwellia aromaticivorans]	2-C-methyl-D-erythritol 2,4-cyclodiphosphate synthase [Candidatus Colwellia aromaticivorans]
Colwellia	C_ACC_803	Accessory	803	15.1526	5.54076	2.28897	2.42063	0.0154935	0.0322335	d	35	K00991	2-C-methyl-D-erythritol 4-phosphate cytidylyltransferase [EC:2.7.7.60]	2.5e-80	M00096	C5 isoprenoid biosynthesis, non-mevalonate pathway	M00096	Pathway modules; Biosynthesis of terpenoids and polyketides; Terpenoid backbone biosynthesis	I	I	Lipid transport and metabolism	COG1211	2-C-methyl-D-erythritol 4-phosphate cytidylyltransferase (IspD) (PDB:1H3M)	4.3e-78	COG1211	Isoprenoid biosynthesis	4.3e-78	00037888|gene_cluster:GC_00001064|genome_name:C_MAG2|gene_callers_id:803	ref|WP_114325416.1|	99.592	245	1	0	1	245	10	254	5.76e-180	503	2-C-methyl-D-erythritol 4-phosphate cytidylyltransferase [Candidatus Colwellia aromaticivorans]	2-C-methyl-D-erythritol 4-phosphate cytidylyltransferase [Candidatus Colwellia aromaticivorans]
Colwellia	C_ACC_804	Accessory	804	29.563	5.8953	2.43399	2.42208	0.015432	0.0321383	d	68	K05589	cell division protein FtsB	7.4e-41	_	_	_	_	D	D	Cell cycle control, cell division, chromosome partitioning	COG2919	Cell division protein FtsB (FtsB) (PDB:4IFF)	2.4e-35	_	_	_	00021770|gene_cluster:GC_00000678|genome_name:C_MAG2|gene_callers_id:804	ref|WP_114325417.1|	100	101	0	0	1	101	1	101	1.41e-66	205	cell division protein FtsB [Candidatus Colwellia aromaticivorans]	cell division protein FtsB [Candidatus Colwellia aromaticivorans]
Colwellia	C_ACC_805	Accessory	805	13.8276	7.25364	2.54848	2.84627	0.0044235	0.013044	d	29	_	_	_	_	_	_	_	_	_	_	_	_	_	_	_	_	00041978|gene_cluster:GC_00002094|genome_name:C_MAG2|gene_callers_id:805	ref|WP_114325418.1|	100	215	0	0	1	215	1	215	8.66e-157	442	hypothetical protein [Candidatus Colwellia aromaticivorans]	hypothetical protein [Candidatus Colwellia aromaticivorans]
Colwellia	C_ACC_805	Accessory	805	13.8276	7.17062	2.61307	2.74414	0.00606699	0.01771	odn	29	_	_	_	_	_	_	_	_	_	_	_	_	_	_	_	_	00041978|gene_cluster:GC_00002094|genome_name:C_MAG2|gene_callers_id:805	ref|WP_114325418.1|	100	215	0	0	1	215	1	215	8.66e-157	442	hypothetical protein [Candidatus Colwellia aromaticivorans]	hypothetical protein [Candidatus Colwellia aromaticivorans]
Colwellia	C_ACC_805	Accessory	805	13.8276	7.00376	2.6159	2.67738	0.00741994	0.0232247	od	27	_	_	_	_	_	_	_	_	_	_	_	_	_	_	_	_	00041978|gene_cluster:GC_00002094|genome_name:C_MAG2|gene_callers_id:805	ref|WP_114325418.1|	100	215	0	0	1	215	1	215	8.66e-157	442	hypothetical protein [Candidatus Colwellia aromaticivorans]	hypothetical protein [Candidatus Colwellia aromaticivorans]
Colwellia	C_ACC_808	Accessory	808	19.4878	7.48463	2.38392	3.13963	0.00169161	0.00852978	odn	34	_	_	_	_	_	_	_	_	_	_	_	_	_	_	_	_	00030100|gene_cluster:GC_00001129|genome_name:C_MAG2|gene_callers_id:808	ref|WP_114325429.1|	100	203	0	0	1	203	1	203	1.91e-149	422	DUF4202 domain-containing protein [Candidatus Colwellia aromaticivorans]	DUF4202 domain-containing protein [Candidatus Colwellia aromaticivorans]
Colwellia	C_ACC_808	Accessory	808	19.4878	7.47541	2.36574	3.15986	0.00157844	0.00720092	d	37	_	_	_	_	_	_	_	_	_	_	_	_	_	_	_	_	00030100|gene_cluster:GC_00001129|genome_name:C_MAG2|gene_callers_id:808	ref|WP_114325429.1|	100	203	0	0	1	203	1	203	1.91e-149	422	DUF4202 domain-containing protein [Candidatus Colwellia aromaticivorans]	DUF4202 domain-containing protein [Candidatus Colwellia aromaticivorans]
Colwellia	C_ACC_808	Accessory	808	19.4878	7.02921	2.35787	2.98117	0.00287148	0.0128672	od	43	_	_	_	_	_	_	_	_	_	_	_	_	_	_	_	_	00030100|gene_cluster:GC_00001129|genome_name:C_MAG2|gene_callers_id:808	ref|WP_114325429.1|	100	203	0	0	1	203	1	203	1.91e-149	422	DUF4202 domain-containing protein [Candidatus Colwellia aromaticivorans]	DUF4202 domain-containing protein [Candidatus Colwellia aromaticivorans]
Colwellia	C_ACC_812	Accessory	812	33.5012	7.90528	2.15172	3.67394	0.000238843	0.00376571	odn	49	_	_	_	_	_	_	_	T	T!!!K	Signal transduction mechanisms!!!Transcription	COG0317	(p)ppGpp synthase/hydrolase, HD superfamily (SpoT) (PDB:1TDJ)	0	_	_	_	00015309|gene_cluster:GC_00000216|genome_name:C_MAG2|gene_callers_id:812	ref|WP_114325425.1|	100	745	0	0	1	745	1	745	0	1544	GTP diphosphokinase [Candidatus Colwellia aromaticivorans]	GTP diphosphokinase [Candidatus Colwellia aromaticivorans]
Colwellia	C_ACC_812	Accessory	812	33.5012	7.90146	2.12921	3.71098	0.000206458	0.0025954	d	60	_	_	_	_	_	_	_	T	T!!!K	Signal transduction mechanisms!!!Transcription	COG0317	(p)ppGpp synthase/hydrolase, HD superfamily (SpoT) (PDB:1TDJ)	0	_	_	_	00015309|gene_cluster:GC_00000216|genome_name:C_MAG2|gene_callers_id:812	ref|WP_114325425.1|	100	745	0	0	1	745	1	745	0	1544	GTP diphosphokinase [Candidatus Colwellia aromaticivorans]	GTP diphosphokinase [Candidatus Colwellia aromaticivorans]
Colwellia	C_ACC_812	Accessory	812	33.5012	7.65597	2.12211	3.60772	0.000308905	0.00407944	od	65	_	_	_	_	_	_	_	T	T!!!K	Signal transduction mechanisms!!!Transcription	COG0317	(p)ppGpp synthase/hydrolase, HD superfamily (SpoT) (PDB:1TDJ)	0	_	_	_	00015309|gene_cluster:GC_00000216|genome_name:C_MAG2|gene_callers_id:812	ref|WP_114325425.1|	100	745	0	0	1	745	1	745	0	1544	GTP diphosphokinase [Candidatus Colwellia aromaticivorans]	GTP diphosphokinase [Candidatus Colwellia aromaticivorans]
Colwellia	C_ACC_812	Accessory	812	33.5012	6.83825	1.69834	4.02644	5.66e-05	0.000684228	o	4	_	_	_	_	_	_	_	T	T!!!K	Signal transduction mechanisms!!!Transcription	COG0317	(p)ppGpp synthase/hydrolase, HD superfamily (SpoT) (PDB:1TDJ)	0	_	_	_	00015309|gene_cluster:GC_00000216|genome_name:C_MAG2|gene_callers_id:812	ref|WP_114325425.1|	100	745	0	0	1	745	1	745	0	1544	GTP diphosphokinase [Candidatus Colwellia aromaticivorans]	GTP diphosphokinase [Candidatus Colwellia aromaticivorans]
Colwellia	C_ACC_814	Accessory	814	17.421	7.36463	2.13751	3.44543	0.000570155	0.00454645	d	31	K07678	two-component system, NarL family, sensor histidine kinase BarA [EC:2.7.13.3]	1.4e-247	_	_	_	_	T	T!!!T!!!T!!!T!!!T	Signal transduction mechanisms!!!Signal transduction mechanisms!!!Signal transduction mechanisms!!!Signal transduction mechanisms!!!Signal transduction mechanisms	COG0642!!!COG0784!!!COG2198!!!COG2770!!!COG4999	Signal transduction histidine kinase (BaeS) (PDB:1JOY)!!!CheY-like REC (receiver) domain, includes chemotaxis protein CheY and sporulation regulator Spo0F (CheY) (PDB:6QRJ)!!!HPt (histidine-containing phosphotransfer) domain (HPtr) (PDB:3IQT)!!!HAMP domain (HAMP)!!!Uncharacterized domain of signal transduction histidine kinase BarA (BarA5)	0	_	_	_	00010306|gene_cluster:GC_00000196|genome_name:C_MAG2|gene_callers_id:814	ref|WP_114325427.1|	100	933	0	0	1	933	1	933	0	1918	two-component sensor histidine kinase BarA [Candidatus Colwellia aromaticivorans]	two-component sensor histidine kinase BarA [Candidatus Colwellia aromaticivorans]
Colwellia	C_ACC_814	Accessory	814	17.421	7.35581	2.1495	3.4221	0.000621396	0.0056458	odn	32	K07678	two-component system, NarL family, sensor histidine kinase BarA [EC:2.7.13.3]	1.4e-247	_	_	_	_	T	T!!!T!!!T!!!T!!!T	Signal transduction mechanisms!!!Signal transduction mechanisms!!!Signal transduction mechanisms!!!Signal transduction mechanisms!!!Signal transduction mechanisms	COG0642!!!COG0784!!!COG2198!!!COG2770!!!COG4999	Signal transduction histidine kinase (BaeS) (PDB:1JOY)!!!CheY-like REC (receiver) domain, includes chemotaxis protein CheY and sporulation regulator Spo0F (CheY) (PDB:6QRJ)!!!HPt (histidine-containing phosphotransfer) domain (HPtr) (PDB:3IQT)!!!HAMP domain (HAMP)!!!Uncharacterized domain of signal transduction histidine kinase BarA (BarA5)	0	_	_	_	00010306|gene_cluster:GC_00000196|genome_name:C_MAG2|gene_callers_id:814	ref|WP_114325427.1|	100	933	0	0	1	933	1	933	0	1918	two-component sensor histidine kinase BarA [Candidatus Colwellia aromaticivorans]	two-component sensor histidine kinase BarA [Candidatus Colwellia aromaticivorans]
Colwellia	C_ACC_814	Accessory	814	17.421	7.16067	1.79998	3.9782	6.94e-05	0.000762154	o	1	K07678	two-component system, NarL family, sensor histidine kinase BarA [EC:2.7.13.3]	1.4e-247	_	_	_	_	T	T!!!T!!!T!!!T!!!T	Signal transduction mechanisms!!!Signal transduction mechanisms!!!Signal transduction mechanisms!!!Signal transduction mechanisms!!!Signal transduction mechanisms	COG0642!!!COG0784!!!COG2198!!!COG2770!!!COG4999	Signal transduction histidine kinase (BaeS) (PDB:1JOY)!!!CheY-like REC (receiver) domain, includes chemotaxis protein CheY and sporulation regulator Spo0F (CheY) (PDB:6QRJ)!!!HPt (histidine-containing phosphotransfer) domain (HPtr) (PDB:3IQT)!!!HAMP domain (HAMP)!!!Uncharacterized domain of signal transduction histidine kinase BarA (BarA5)	0	_	_	_	00010306|gene_cluster:GC_00000196|genome_name:C_MAG2|gene_callers_id:814	ref|WP_114325427.1|	100	933	0	0	1	933	1	933	0	1918	two-component sensor histidine kinase BarA [Candidatus Colwellia aromaticivorans]	two-component sensor histidine kinase BarA [Candidatus Colwellia aromaticivorans]
Colwellia	C_ACC_814	Accessory	814	17.421	7.00672	2.11993	3.30516	0.000949221	0.0077055	od	38	K07678	two-component system, NarL family, sensor histidine kinase BarA [EC:2.7.13.3]	1.4e-247	_	_	_	_	T	T!!!T!!!T!!!T!!!T	Signal transduction mechanisms!!!Signal transduction mechanisms!!!Signal transduction mechanisms!!!Signal transduction mechanisms!!!Signal transduction mechanisms	COG0642!!!COG0784!!!COG2198!!!COG2770!!!COG4999	Signal transduction histidine kinase (BaeS) (PDB:1JOY)!!!CheY-like REC (receiver) domain, includes chemotaxis protein CheY and sporulation regulator Spo0F (CheY) (PDB:6QRJ)!!!HPt (histidine-containing phosphotransfer) domain (HPtr) (PDB:3IQT)!!!HAMP domain (HAMP)!!!Uncharacterized domain of signal transduction histidine kinase BarA (BarA5)	0	_	_	_	00010306|gene_cluster:GC_00000196|genome_name:C_MAG2|gene_callers_id:814	ref|WP_114325427.1|	100	933	0	0	1	933	1	933	0	1918	two-component sensor histidine kinase BarA [Candidatus Colwellia aromaticivorans]	two-component sensor histidine kinase BarA [Candidatus Colwellia aromaticivorans]
Colwellia	C_ACC_824	Accessory	824	17.2864	7.44501	2.52434	2.94929	0.00318501	0.0106694	d	30	_	_	_	_	_	_	_	T	T!!!T!!!K!!!T	Signal transduction mechanisms!!!Signal transduction mechanisms!!!Transcription!!!Signal transduction mechanisms	COG0642!!!COG0745!!!COG0784	Signal transduction histidine kinase (BaeS) (PDB:1JOY)!!!DNA-binding response regulator, OmpR family, contains REC and winged-helix (wHTH) domain (OmpR) (PDB:1XHF)!!!CheY-like REC (receiver) domain, includes chemotaxis protein CheY and sporulation regulator Spo0F (CheY) (PDB:6QRJ)	4.1e-34	_	_	_	00024801|gene_cluster:GC_00019773|genome_name:C_MAG2|gene_callers_id:824	ref|WP_114325434.1|	100	585	0	0	1	585	1	585	0	1186	hypothetical protein [Candidatus Colwellia aromaticivorans]	hypothetical protein [Candidatus Colwellia aromaticivorans]
Colwellia	C_ACC_824	Accessory	824	17.2864	7.30521	2.54347	2.87214	0.00407701	0.0137802	odn	34	_	_	_	_	_	_	_	T	T!!!T!!!K!!!T	Signal transduction mechanisms!!!Signal transduction mechanisms!!!Transcription!!!Signal transduction mechanisms	COG0642!!!COG0745!!!COG0784	Signal transduction histidine kinase (BaeS) (PDB:1JOY)!!!DNA-binding response regulator, OmpR family, contains REC and winged-helix (wHTH) domain (OmpR) (PDB:1XHF)!!!CheY-like REC (receiver) domain, includes chemotaxis protein CheY and sporulation regulator Spo0F (CheY) (PDB:6QRJ)	4.1e-34	_	_	_	00024801|gene_cluster:GC_00019773|genome_name:C_MAG2|gene_callers_id:824	ref|WP_114325434.1|	100	585	0	0	1	585	1	585	0	1186	hypothetical protein [Candidatus Colwellia aromaticivorans]	hypothetical protein [Candidatus Colwellia aromaticivorans]
Colwellia	C_ACC_824	Accessory	824	17.2864	6.84745	2.47373	2.76806	0.00563907	0.0192209	od	38	_	_	_	_	_	_	_	T	T!!!T!!!K!!!T	Signal transduction mechanisms!!!Signal transduction mechanisms!!!Transcription!!!Signal transduction mechanisms	COG0642!!!COG0745!!!COG0784	Signal transduction histidine kinase (BaeS) (PDB:1JOY)!!!DNA-binding response regulator, OmpR family, contains REC and winged-helix (wHTH) domain (OmpR) (PDB:1XHF)!!!CheY-like REC (receiver) domain, includes chemotaxis protein CheY and sporulation regulator Spo0F (CheY) (PDB:6QRJ)	4.1e-34	_	_	_	00024801|gene_cluster:GC_00019773|genome_name:C_MAG2|gene_callers_id:824	ref|WP_114325434.1|	100	585	0	0	1	585	1	585	0	1186	hypothetical protein [Candidatus Colwellia aromaticivorans]	hypothetical protein [Candidatus Colwellia aromaticivorans]
Colwellia	C_ACC_825	Accessory	825	20.9645	20.6032	2.78859	7.3884	1.49e-13	6.74e-12	od	39	_	_	_	_	_	_	_	_	_	_	_	_	_	_	_	_	00072702|gene_cluster:GC_00031283|genome_name:C_MAG2|gene_callers_id:825	ref|WP_023405712.1|	35.849	53	33	1	4	55	174	226	2.1	36.6	alpha/beta fold hydrolase [Vibrio halioticoli]	alpha/beta fold hydrolase [Vibrio halioticoli]<>hypothetical protein VHA01S_103_00020 [Vibrio halioticoli NBRC 102217]
Colwellia	C_ACC_827	Accessory	827	19.8416	5.90525	2.32278	2.54232	0.0110119	0.0274568	odn	37	K00432	glutathione peroxidase [EC:1.11.1.9]	4.7e-82	_	_	_	_	V	V!!!I	Defense mechanisms!!!Lipid transport and metabolism	COG0386	Thioredoxin/glutathione peroxidase BtuE, reduces lipid peroxides (BtuE) (PDB:2P5Q) (PUBMED:22931285)	1.7e-64	_	_	_	00019626|gene_cluster:GC_00000314|genome_name:C_MAG2|gene_callers_id:827	ref|WP_114325537.1|	100	160	0	0	39	198	1	160	3.58e-115	334	glutathione peroxidase [Candidatus Colwellia aromaticivorans]	glutathione peroxidase [Candidatus Colwellia aromaticivorans]
Colwellia	C_ACC_835	Accessory	835	19.3812	5.56878	2.18614	2.54732	0.0108555	0.0242431	d	46	K01141	exodeoxyribonuclease I [EC:3.1.11.1]	4.9e-226	_	_	_	_	L	L	Replication, recombination and repair	COG2925	Exonuclease I (degrades ssDNA) (SbcB) (PDB:1FXX)	2.7e-257	_	_	_	00063994|gene_cluster:GC_00001070|genome_name:C_MAG2|gene_callers_id:835	ref|WP_114325443.1|	100	489	0	0	4	492	1	489	0	1026	exodeoxyribonuclease I [Candidatus Colwellia aromaticivorans]	exodeoxyribonuclease I [Candidatus Colwellia aromaticivorans]
Colwellia	C_ACC_837	Accessory	837	0.163264	14.778	4.54399	3.2522	0.00114517	0.00623755	d	1	_	_	_	_	_	_	_	_	_	_	_	_	_	_	_	_	00043715|gene_cluster:GC_00025857|genome_name:C_MAG2|gene_callers_id:837	ref|WP_114325445.1|	100	335	0	0	1	335	1	335	0	682	hypothetical protein [Candidatus Colwellia aromaticivorans]	hypothetical protein [Candidatus Colwellia aromaticivorans]
Colwellia	C_ACC_863	Accessory	863	23.8195	7.63052	2.39194	3.19009	0.00142227	0.00796775	odn	48	K07160	5-oxoprolinase (ATP-hydrolysing) subunit A [EC:3.5.2.9]	1.3e-98	_	_	_	_	E	E	Amino acid transport and metabolism	COG1540	5-oxoprolinase subunit A (PxpA) (PDB:1V6T) (PUBMED:28830929)	2.4e-97	_	_	_	00081618|gene_cluster:GC_00002260|genome_name:C_MAG2|gene_callers_id:863	ref|WP_114325466.1|	100	241	0	0	1	241	1	241	1.12e-178	499	5-oxoprolinase subunit PxpA [Candidatus Colwellia aromaticivorans]	5-oxoprolinase subunit PxpA [Candidatus Colwellia aromaticivorans]
Colwellia	C_ACC_863	Accessory	863	23.8195	7.6194	2.37557	3.20741	0.00133938	0.0066536	d	47	K07160	5-oxoprolinase (ATP-hydrolysing) subunit A [EC:3.5.2.9]	1.3e-98	_	_	_	_	E	E	Amino acid transport and metabolism	COG1540	5-oxoprolinase subunit A (PxpA) (PDB:1V6T) (PUBMED:28830929)	2.4e-97	_	_	_	00081618|gene_cluster:GC_00002260|genome_name:C_MAG2|gene_callers_id:863	ref|WP_114325466.1|	100	241	0	0	1	241	1	241	1.12e-178	499	5-oxoprolinase subunit PxpA [Candidatus Colwellia aromaticivorans]	5-oxoprolinase subunit PxpA [Candidatus Colwellia aromaticivorans]
Colwellia	C_ACC_863	Accessory	863	23.8195	7.34561	2.36967	3.09984	0.00193622	0.0105331	od	49	K07160	5-oxoprolinase (ATP-hydrolysing) subunit A [EC:3.5.2.9]	1.3e-98	_	_	_	_	E	E	Amino acid transport and metabolism	COG1540	5-oxoprolinase subunit A (PxpA) (PDB:1V6T) (PUBMED:28830929)	2.4e-97	_	_	_	00081618|gene_cluster:GC_00002260|genome_name:C_MAG2|gene_callers_id:863	ref|WP_114325466.1|	100	241	0	0	1	241	1	241	1.12e-178	499	5-oxoprolinase subunit PxpA [Candidatus Colwellia aromaticivorans]	5-oxoprolinase subunit PxpA [Candidatus Colwellia aromaticivorans]
Colwellia	C_ACC_869	Accessory	869	35.8338	5.21687	1.56834	3.32636	0.00087988	0.00565689	d	66	K03578	ATP-dependent helicase HrpA [EC:3.6.4.13]	0	_	_	_	_	J	J	Translation, ribosomal structure and biogenesis	COG1643	HrpA-like RNA helicase (HrpA) (PDB:5N8R)	0	_	_	_	00016188|gene_cluster:GC_00001128|genome_name:C_MAG2|gene_callers_id:869	ref|WP_114325542.1|	99.925	1334	1	0	36	1369	1	1334	0	2737	ATP-dependent RNA helicase HrpA [Candidatus Colwellia aromaticivorans]	ATP-dependent RNA helicase HrpA [Candidatus Colwellia aromaticivorans]
Colwellia	C_ACC_869	Accessory	869	35.8338	4.49509	1.56773	2.86725	0.00414052	0.0139769	odn	52	K03578	ATP-dependent helicase HrpA [EC:3.6.4.13]	0	_	_	_	_	J	J	Translation, ribosomal structure and biogenesis	COG1643	HrpA-like RNA helicase (HrpA) (PDB:5N8R)	0	_	_	_	00016188|gene_cluster:GC_00001128|genome_name:C_MAG2|gene_callers_id:869	ref|WP_114325542.1|	99.925	1334	1	0	36	1369	1	1334	0	2737	ATP-dependent RNA helicase HrpA [Candidatus Colwellia aromaticivorans]	ATP-dependent RNA helicase HrpA [Candidatus Colwellia aromaticivorans]
Colwellia	C_ACC_869	Accessory	869	35.8338	4.10859	1.18035	3.48081	0.000499899	0.00233908	o	4	K03578	ATP-dependent helicase HrpA [EC:3.6.4.13]	0	_	_	_	_	J	J	Translation, ribosomal structure and biogenesis	COG1643	HrpA-like RNA helicase (HrpA) (PDB:5N8R)	0	_	_	_	00016188|gene_cluster:GC_00001128|genome_name:C_MAG2|gene_callers_id:869	ref|WP_114325542.1|	99.925	1334	1	0	36	1369	1	1334	0	2737	ATP-dependent RNA helicase HrpA [Candidatus Colwellia aromaticivorans]	ATP-dependent RNA helicase HrpA [Candidatus Colwellia aromaticivorans]
Colwellia	C_ACC_869	Accessory	869	35.8338	4.08004	1.54257	2.64496	0.00817015	0.0247195	od	68	K03578	ATP-dependent helicase HrpA [EC:3.6.4.13]	0	_	_	_	_	J	J	Translation, ribosomal structure and biogenesis	COG1643	HrpA-like RNA helicase (HrpA) (PDB:5N8R)	0	_	_	_	00016188|gene_cluster:GC_00001128|genome_name:C_MAG2|gene_callers_id:869	ref|WP_114325542.1|	99.925	1334	1	0	36	1369	1	1334	0	2737	ATP-dependent RNA helicase HrpA [Candidatus Colwellia aromaticivorans]	ATP-dependent RNA helicase HrpA [Candidatus Colwellia aromaticivorans]
Colwellia	C_ACC_871	Accessory	871	45.7496	2.59369	1.08224	2.3966	0.016548	0.0286945	o	11	K00873	pyruvate kinase [EC:2.7.1.40]	1.9e-169	M00001!!!M00002!!!M00049!!!M00050	Glycolysis (Embden-Meyerhof pathway), glucose => pyruvate!!!Glycolysis, core module involving three-carbon compounds!!!Adenine ribonucleotide biosynthesis, IMP => ADP,ATP!!!Guanine ribonucleotide biosynthesis IMP => GDP,GTP	M00001!!!M00002!!!M00049!!!M00050	Pathway modules; Carbohydrate metabolism; Central carbohydrate metabolism!!!Pathway modules; Carbohydrate metabolism; Central carbohydrate metabolism!!!Pathway modules; Nucleotide metabolism; Purine metabolism!!!Pathway modules; Nucleotide metabolism; Purine metabolism	G	G	Carbohydrate transport and metabolism	COG0469	Pyruvate kinase (PykF) (PDB:6QXL)	1.6e-241	COG0469	Glycolysis	1.6e-241	00027055|gene_cluster:GC_00000166|genome_name:C_MAG2|gene_callers_id:871	ref|WP_114325472.1|	100	483	0	0	1	483	1	483	0	975	pyruvate kinase [Candidatus Colwellia aromaticivorans]	pyruvate kinase [Candidatus Colwellia aromaticivorans]
Colwellia	C_ACC_873	Accessory	873	31.3882	5.33541	1.60975	3.31443	0.000918302	0.00665847	odn	45	K00036	glucose-6-phosphate 1-dehydrogenase [EC:1.1.1.49 1.1.1.363]	3.1e-185	M00004!!!M00006!!!M00008	Pentose phosphate pathway (Pentose phosphate cycle)!!!Pentose phosphate pathway, oxidative phase, glucose 6P => ribulose 5P!!!Entner-Doudoroff pathway, glucose-6P => glyceraldehyde-3P + pyruvate	M00004!!!M00006!!!M00008	Pathway modules; Carbohydrate metabolism; Central carbohydrate metabolism!!!Pathway modules; Carbohydrate metabolism; Central carbohydrate metabolism!!!Pathway modules; Carbohydrate metabolism; Central carbohydrate metabolism	G	G	Carbohydrate transport and metabolism	COG0364	Glucose-6-phosphate 1-dehydrogenase (Zwf) (PDB:5B7W) (PUBMED:18950999)	5.8e-244	COG0364	Pentose phosphate pathway	5.8e-244	00028404|gene_cluster:GC_00000297|genome_name:C_MAG2|gene_callers_id:873	ref|WP_114325474.1|	100	489	0	0	1	489	1	489	0	1016	glucose-6-phosphate dehydrogenase [Candidatus Colwellia aromaticivorans]	glucose-6-phosphate dehydrogenase [Candidatus Colwellia aromaticivorans]
Colwellia	C_ACC_873	Accessory	873	31.3882	5.32141	1.5982	3.32962	0.000869636	0.00561042	d	49	K00036	glucose-6-phosphate 1-dehydrogenase [EC:1.1.1.49 1.1.1.363]	3.1e-185	M00004!!!M00006!!!M00008	Pentose phosphate pathway (Pentose phosphate cycle)!!!Pentose phosphate pathway, oxidative phase, glucose 6P => ribulose 5P!!!Entner-Doudoroff pathway, glucose-6P => glyceraldehyde-3P + pyruvate	M00004!!!M00006!!!M00008	Pathway modules; Carbohydrate metabolism; Central carbohydrate metabolism!!!Pathway modules; Carbohydrate metabolism; Central carbohydrate metabolism!!!Pathway modules; Carbohydrate metabolism; Central carbohydrate metabolism	G	G	Carbohydrate transport and metabolism	COG0364	Glucose-6-phosphate 1-dehydrogenase (Zwf) (PDB:5B7W) (PUBMED:18950999)	5.8e-244	COG0364	Pentose phosphate pathway	5.8e-244	00028404|gene_cluster:GC_00000297|genome_name:C_MAG2|gene_callers_id:873	ref|WP_114325474.1|	100	489	0	0	1	489	1	489	0	1016	glucose-6-phosphate dehydrogenase [Candidatus Colwellia aromaticivorans]	glucose-6-phosphate dehydrogenase [Candidatus Colwellia aromaticivorans]
Colwellia	C_ACC_873	Accessory	873	31.3882	5.14486	1.59518	3.22526	0.00125859	0.00857987	od	52	K00036	glucose-6-phosphate 1-dehydrogenase [EC:1.1.1.49 1.1.1.363]	3.1e-185	M00004!!!M00006!!!M00008	Pentose phosphate pathway (Pentose phosphate cycle)!!!Pentose phosphate pathway, oxidative phase, glucose 6P => ribulose 5P!!!Entner-Doudoroff pathway, glucose-6P => glyceraldehyde-3P + pyruvate	M00004!!!M00006!!!M00008	Pathway modules; Carbohydrate metabolism; Central carbohydrate metabolism!!!Pathway modules; Carbohydrate metabolism; Central carbohydrate metabolism!!!Pathway modules; Carbohydrate metabolism; Central carbohydrate metabolism	G	G	Carbohydrate transport and metabolism	COG0364	Glucose-6-phosphate 1-dehydrogenase (Zwf) (PDB:5B7W) (PUBMED:18950999)	5.8e-244	COG0364	Pentose phosphate pathway	5.8e-244	00028404|gene_cluster:GC_00000297|genome_name:C_MAG2|gene_callers_id:873	ref|WP_114325474.1|	100	489	0	0	1	489	1	489	0	1016	glucose-6-phosphate dehydrogenase [Candidatus Colwellia aromaticivorans]	glucose-6-phosphate dehydrogenase [Candidatus Colwellia aromaticivorans]
Colwellia	C_ACC_873	Accessory	873	31.3882	4.59362	1.43275	3.20616	0.00134519	0.00425263	o	3	K00036	glucose-6-phosphate 1-dehydrogenase [EC:1.1.1.49 1.1.1.363]	3.1e-185	M00004!!!M00006!!!M00008	Pentose phosphate pathway (Pentose phosphate cycle)!!!Pentose phosphate pathway, oxidative phase, glucose 6P => ribulose 5P!!!Entner-Doudoroff pathway, glucose-6P => glyceraldehyde-3P + pyruvate	M00004!!!M00006!!!M00008	Pathway modules; Carbohydrate metabolism; Central carbohydrate metabolism!!!Pathway modules; Carbohydrate metabolism; Central carbohydrate metabolism!!!Pathway modules; Carbohydrate metabolism; Central carbohydrate metabolism	G	G	Carbohydrate transport and metabolism	COG0364	Glucose-6-phosphate 1-dehydrogenase (Zwf) (PDB:5B7W) (PUBMED:18950999)	5.8e-244	COG0364	Pentose phosphate pathway	5.8e-244	00028404|gene_cluster:GC_00000297|genome_name:C_MAG2|gene_callers_id:873	ref|WP_114325474.1|	100	489	0	0	1	489	1	489	0	1016	glucose-6-phosphate dehydrogenase [Candidatus Colwellia aromaticivorans]	glucose-6-phosphate dehydrogenase [Candidatus Colwellia aromaticivorans]
Colwellia	C_ACC_886	Accessory	886	46.6542	5.53067	1.81298	3.0506	0.00228382	0.00878906	d	68	K02078	acyl carrier protein	5.5e-30	M00848	Aurachin biosynthesis, anthranilate => aurachin A	M00848	Pathway modules; Biosynthesis of other secondary metabolites; Biosynthesis of other antibiotics	I	I	Lipid transport and metabolism	COG0236	Acyl carrier protein (AcpP) (PDB:1ACP)	8e-31	COG0236	Fatty acid biosynthesis	8e-31	00014974|gene_cluster:GC_00000247|genome_name:C_MAG2|gene_callers_id:886	ref|WP_114325486.1|	100	77	0	0	1	77	1	77	2.15e-45	149	acyl carrier protein [Candidatus Colwellia aromaticivorans]	acyl carrier protein [Candidatus Colwellia aromaticivorans]<>acyl carrier protein [Colwellia sp.]<>acyl carrier protein [Gammaproteobacteria bacterium]<>acyl carrier protein [Colwellia sp.]<>acyl carrier protein [Colwellia sp.]
Colwellia	C_ACC_892	Accessory	892	20.0166	7.53208	2.39177	3.14917	0.00163738	0.00845261	odn	25	K02676	type IV pilus assembly protein PilZ	3.7e-31	_	_	_	_	N	N!!!W	Cell motility!!!Extracellular structures	COG3215	Type IV pilus assembly protein PilZ (PilZ)	1.5e-33	_	_	_	00017415|gene_cluster:GC_00000191|genome_name:C_MAG2|gene_callers_id:892	ref|WP_114325492.1|	100	90	0	0	1	90	19	108	4.05e-59	186	PilZ domain-containing protein [Candidatus Colwellia aromaticivorans]	PilZ domain-containing protein [Candidatus Colwellia aromaticivorans]
Colwellia	C_ACC_892	Accessory	892	20.0166	7.50598	2.35078	3.19298	0.00140813	0.00681386	d	45	K02676	type IV pilus assembly protein PilZ	3.7e-31	_	_	_	_	N	N!!!W	Cell motility!!!Extracellular structures	COG3215	Type IV pilus assembly protein PilZ (PilZ)	1.5e-33	_	_	_	00017415|gene_cluster:GC_00000191|genome_name:C_MAG2|gene_callers_id:892	ref|WP_114325492.1|	100	90	0	0	1	90	19	108	4.05e-59	186	PilZ domain-containing protein [Candidatus Colwellia aromaticivorans]	PilZ domain-containing protein [Candidatus Colwellia aromaticivorans]
Colwellia	C_ACC_892	Accessory	892	20.0166	7.09772	2.34695	3.02423	0.00249267	0.0118458	od	44	K02676	type IV pilus assembly protein PilZ	3.7e-31	_	_	_	_	N	N!!!W	Cell motility!!!Extracellular structures	COG3215	Type IV pilus assembly protein PilZ (PilZ)	1.5e-33	_	_	_	00017415|gene_cluster:GC_00000191|genome_name:C_MAG2|gene_callers_id:892	ref|WP_114325492.1|	100	90	0	0	1	90	19	108	4.05e-59	186	PilZ domain-containing protein [Candidatus Colwellia aromaticivorans]	PilZ domain-containing protein [Candidatus Colwellia aromaticivorans]
Colwellia	C_ACC_893	Accessory	893	18.6635	7.4357	2.38122	3.12264	0.00179238	0.00880471	odn	33	K03424	TatD DNase family protein [EC:3.1.21.-]	9.8e-91	_	_	_	_	N	N	Cell motility	COG0084	3'->5' ssDNA/RNA exonuclease TatD (TatD) (PDB:1J6O) (PUBMED:10747959;25114049)	1e-114	_	_	_	00020803|gene_cluster:GC_00000173|genome_name:C_MAG2|gene_callers_id:893	ref|WP_114325544.1|	100	255	0	0	1	255	1	255	0	527	YchF/TatD family DNA exonuclease [Candidatus Colwellia aromaticivorans]	YchF/TatD family DNA exonuclease [Candidatus Colwellia aromaticivorans]
Colwellia	C_ACC_893	Accessory	893	18.6635	7.34725	2.37685	3.09117	0.00199366	0.00810236	d	35	K03424	TatD DNase family protein [EC:3.1.21.-]	9.8e-91	_	_	_	_	N	N	Cell motility	COG0084	3'->5' ssDNA/RNA exonuclease TatD (TatD) (PDB:1J6O) (PUBMED:10747959;25114049)	1e-114	_	_	_	00020803|gene_cluster:GC_00000173|genome_name:C_MAG2|gene_callers_id:893	ref|WP_114325544.1|	100	255	0	0	1	255	1	255	0	527	YchF/TatD family DNA exonuclease [Candidatus Colwellia aromaticivorans]	YchF/TatD family DNA exonuclease [Candidatus Colwellia aromaticivorans]
Colwellia	C_ACC_893	Accessory	893	18.6635	7.09462	2.34615	3.02394	0.00249506	0.0118458	od	41	K03424	TatD DNase family protein [EC:3.1.21.-]	9.8e-91	_	_	_	_	N	N	Cell motility	COG0084	3'->5' ssDNA/RNA exonuclease TatD (TatD) (PDB:1J6O) (PUBMED:10747959;25114049)	1e-114	_	_	_	00020803|gene_cluster:GC_00000173|genome_name:C_MAG2|gene_callers_id:893	ref|WP_114325544.1|	100	255	0	0	1	255	1	255	0	527	YchF/TatD family DNA exonuclease [Candidatus Colwellia aromaticivorans]	YchF/TatD family DNA exonuclease [Candidatus Colwellia aromaticivorans]
Colwellia	C_ACC_894	Accessory	894	14.9367	7.14852	2.38896	2.99232	0.0027687	0.0111297	odn	24	K03455	monovalent cation:H+ antiporter-2, CPA2 family	1.3e-84	_	_	_	_	P	P!!!P	Inorganic ion transport and metabolism!!!Inorganic ion transport and metabolism	COG1226!!!COG4651	Voltage-gated potassium channel Kch (Kch) (PDB:3FWZ)!!!Predicted Kef-type K+ transport protein, K+/H+ antiporter domain (RosB)	7e-219	_	_	_	00053606|gene_cluster:GC_00001398|genome_name:C_MAG2|gene_callers_id:894	ref|WP_114325493.1|	100	524	0	0	1	524	1	524	0	1049	cation:proton antiporter [Candidatus Colwellia aromaticivorans]	cation:proton antiporter [Candidatus Colwellia aromaticivorans]
Colwellia	C_ACC_894	Accessory	894	14.9367	7.10751	2.38263	2.98305	0.00285395	0.0100469	d	26	K03455	monovalent cation:H+ antiporter-2, CPA2 family	1.3e-84	_	_	_	_	P	P!!!P	Inorganic ion transport and metabolism!!!Inorganic ion transport and metabolism	COG1226!!!COG4651	Voltage-gated potassium channel Kch (Kch) (PDB:3FWZ)!!!Predicted Kef-type K+ transport protein, K+/H+ antiporter domain (RosB)	7e-219	_	_	_	00053606|gene_cluster:GC_00001398|genome_name:C_MAG2|gene_callers_id:894	ref|WP_114325493.1|	100	524	0	0	1	524	1	524	0	1049	cation:proton antiporter [Candidatus Colwellia aromaticivorans]	cation:proton antiporter [Candidatus Colwellia aromaticivorans]
Colwellia	C_ACC_894	Accessory	894	14.9367	6.74295	2.36162	2.85523	0.00430063	0.016711	od	36	K03455	monovalent cation:H+ antiporter-2, CPA2 family	1.3e-84	_	_	_	_	P	P!!!P	Inorganic ion transport and metabolism!!!Inorganic ion transport and metabolism	COG1226!!!COG4651	Voltage-gated potassium channel Kch (Kch) (PDB:3FWZ)!!!Predicted Kef-type K+ transport protein, K+/H+ antiporter domain (RosB)	7e-219	_	_	_	00053606|gene_cluster:GC_00001398|genome_name:C_MAG2|gene_callers_id:894	ref|WP_114325493.1|	100	524	0	0	1	524	1	524	0	1049	cation:proton antiporter [Candidatus Colwellia aromaticivorans]	cation:proton antiporter [Candidatus Colwellia aromaticivorans]
Colwellia	C_ACC_895	Accessory	895	14.574	6.74249	2.26428	2.97776	0.00290366	0.0114277	odn	18	K10804	acyl-CoA thioesterase I [EC:3.1.2.- 3.1.2.2 3.1.1.2 3.1.1.5]	1.6e-64	_	_	_	_	D	D!!!I	Cell cycle control, cell division, chromosome partitioning!!!Lipid transport and metabolism	COG2755	Lysophospholipase L1 or related esterase. Includes spore coat protein LipC/YcsK (TesA) (PDB:1BWP)	4e-59	_	_	_	00084772|gene_cluster:GC_00001779|genome_name:C_MAG2|gene_callers_id:895	ref|WP_114325494.1|	100	221	0	0	1	221	1	221	2.13e-157	444	arylesterase [Candidatus Colwellia aromaticivorans]	arylesterase [Candidatus Colwellia aromaticivorans]
Colwellia	C_ACC_895	Accessory	895	14.574	6.7398	2.24083	3.00772	0.00263215	0.00958309	d	24	K10804	acyl-CoA thioesterase I [EC:3.1.2.- 3.1.2.2 3.1.1.2 3.1.1.5]	1.6e-64	_	_	_	_	D	D!!!I	Cell cycle control, cell division, chromosome partitioning!!!Lipid transport and metabolism	COG2755	Lysophospholipase L1 or related esterase. Includes spore coat protein LipC/YcsK (TesA) (PDB:1BWP)	4e-59	_	_	_	00084772|gene_cluster:GC_00001779|genome_name:C_MAG2|gene_callers_id:895	ref|WP_114325494.1|	100	221	0	0	1	221	1	221	2.13e-157	444	arylesterase [Candidatus Colwellia aromaticivorans]	arylesterase [Candidatus Colwellia aromaticivorans]
Colwellia	C_ACC_895	Accessory	895	14.574	6.34949	2.24931	2.82286	0.00475974	0.0174908	od	22	K10804	acyl-CoA thioesterase I [EC:3.1.2.- 3.1.2.2 3.1.1.2 3.1.1.5]	1.6e-64	_	_	_	_	D	D!!!I	Cell cycle control, cell division, chromosome partitioning!!!Lipid transport and metabolism	COG2755	Lysophospholipase L1 or related esterase. Includes spore coat protein LipC/YcsK (TesA) (PDB:1BWP)	4e-59	_	_	_	00084772|gene_cluster:GC_00001779|genome_name:C_MAG2|gene_callers_id:895	ref|WP_114325494.1|	100	221	0	0	1	221	1	221	2.13e-157	444	arylesterase [Candidatus Colwellia aromaticivorans]	arylesterase [Candidatus Colwellia aromaticivorans]
Colwellia	C_ACC_895	Accessory	895	14.574	5.72572	1.79618	3.18773	0.00143396	0.00444048	o	5	K10804	acyl-CoA thioesterase I [EC:3.1.2.- 3.1.2.2 3.1.1.2 3.1.1.5]	1.6e-64	_	_	_	_	D	D!!!I	Cell cycle control, cell division, chromosome partitioning!!!Lipid transport and metabolism	COG2755	Lysophospholipase L1 or related esterase. Includes spore coat protein LipC/YcsK (TesA) (PDB:1BWP)	4e-59	_	_	_	00084772|gene_cluster:GC_00001779|genome_name:C_MAG2|gene_callers_id:895	ref|WP_114325494.1|	100	221	0	0	1	221	1	221	2.13e-157	444	arylesterase [Candidatus Colwellia aromaticivorans]	arylesterase [Candidatus Colwellia aromaticivorans]
Colwellia	C_ACC_896	Accessory	896	17.7356	7.14605	2.26028	3.16157	0.0015692	0.00824691	odn	24	K02003	putative ABC transport system ATP-binding protein	1.7e-94	_	_	_	_	Q	Q	Secondary metabolites biosynthesis, transport and catabolism	COG4181	Predicted ABC-type transport system involved in lysophospholipase L1 biosynthesis, ATPase component (YbbA)	4.2e-75	_	_	_	00074558|gene_cluster:GC_00000379|genome_name:C_MAG2|gene_callers_id:896	ref|WP_114325495.1|	100	232	0	0	1	232	19	250	2.5e-166	468	ATP-binding cassette domain-containing protein [Candidatus Colwellia aromaticivorans]	ATP-binding cassette domain-containing protein [Candidatus Colwellia aromaticivorans]
Colwellia	C_ACC_896	Accessory	896	17.7356	7.11403	2.23352	3.18512	0.00144694	0.006891	d	33	K02003	putative ABC transport system ATP-binding protein	1.7e-94	_	_	_	_	Q	Q	Secondary metabolites biosynthesis, transport and catabolism	COG4181	Predicted ABC-type transport system involved in lysophospholipase L1 biosynthesis, ATPase component (YbbA)	4.2e-75	_	_	_	00074558|gene_cluster:GC_00000379|genome_name:C_MAG2|gene_callers_id:896	ref|WP_114325495.1|	100	232	0	0	1	232	19	250	2.5e-166	468	ATP-binding cassette domain-containing protein [Candidatus Colwellia aromaticivorans]	ATP-binding cassette domain-containing protein [Candidatus Colwellia aromaticivorans]
Colwellia	C_ACC_896	Accessory	896	17.7356	6.82196	2.22686	3.06349	0.00218771	0.0111643	od	35	K02003	putative ABC transport system ATP-binding protein	1.7e-94	_	_	_	_	Q	Q	Secondary metabolites biosynthesis, transport and catabolism	COG4181	Predicted ABC-type transport system involved in lysophospholipase L1 biosynthesis, ATPase component (YbbA)	4.2e-75	_	_	_	00074558|gene_cluster:GC_00000379|genome_name:C_MAG2|gene_callers_id:896	ref|WP_114325495.1|	100	232	0	0	1	232	19	250	2.5e-166	468	ATP-binding cassette domain-containing protein [Candidatus Colwellia aromaticivorans]	ATP-binding cassette domain-containing protein [Candidatus Colwellia aromaticivorans]
Colwellia	C_ACC_896	Accessory	896	17.7356	6.08335	1.7671	3.44256	0.000576246	0.00255974	o	2	K02003	putative ABC transport system ATP-binding protein	1.7e-94	_	_	_	_	Q	Q	Secondary metabolites biosynthesis, transport and catabolism	COG4181	Predicted ABC-type transport system involved in lysophospholipase L1 biosynthesis, ATPase component (YbbA)	4.2e-75	_	_	_	00074558|gene_cluster:GC_00000379|genome_name:C_MAG2|gene_callers_id:896	ref|WP_114325495.1|	100	232	0	0	1	232	19	250	2.5e-166	468	ATP-binding cassette domain-containing protein [Candidatus Colwellia aromaticivorans]	ATP-binding cassette domain-containing protein [Candidatus Colwellia aromaticivorans]
Colwellia	C_ACC_897	Accessory	897	13.5642	6.77212	2.41011	2.80988	0.00495593	0.0154243	odn	24	K02004	putative ABC transport system permease protein	2e-23	_	_	_	_	Q	Q	Secondary metabolites biosynthesis, transport and catabolism	COG3127	Predicted ABC-type transport system involved in lysophospholipase L1 biosynthesis, permease component (YbbP)	2.7e-252	_	_	_	00062328|gene_cluster:GC_00001815|genome_name:C_MAG2|gene_callers_id:897	ref|WP_114325545.1|	100	868	0	0	5	872	1	868	0	1746	FtsX-like permease family protein [Candidatus Colwellia aromaticivorans]	FtsX-like permease family protein [Candidatus Colwellia aromaticivorans]
Colwellia	C_ACC_897	Accessory	897	13.5642	6.7551	2.35023	2.87423	0.00405011	0.012377	d	35	K02004	putative ABC transport system permease protein	2e-23	_	_	_	_	Q	Q	Secondary metabolites biosynthesis, transport and catabolism	COG3127	Predicted ABC-type transport system involved in lysophospholipase L1 biosynthesis, permease component (YbbP)	2.7e-252	_	_	_	00062328|gene_cluster:GC_00001815|genome_name:C_MAG2|gene_callers_id:897	ref|WP_114325545.1|	100	868	0	0	5	872	1	868	0	1746	FtsX-like permease family protein [Candidatus Colwellia aromaticivorans]	FtsX-like permease family protein [Candidatus Colwellia aromaticivorans]
Colwellia	C_ACC_897	Accessory	897	13.5642	6.63587	2.40145	2.76327	0.00572248	0.0193596	od	23	K02004	putative ABC transport system permease protein	2e-23	_	_	_	_	Q	Q	Secondary metabolites biosynthesis, transport and catabolism	COG3127	Predicted ABC-type transport system involved in lysophospholipase L1 biosynthesis, permease component (YbbP)	2.7e-252	_	_	_	00062328|gene_cluster:GC_00001815|genome_name:C_MAG2|gene_callers_id:897	ref|WP_114325545.1|	100	868	0	0	5	872	1	868	0	1746	FtsX-like permease family protein [Candidatus Colwellia aromaticivorans]	FtsX-like permease family protein [Candidatus Colwellia aromaticivorans]
Colwellia	C_ACC_902	Accessory	902	21.5531	7.53621	2.42539	3.10721	0.00188862	0.00900857	odn	44	K04748	nitric oxide reductase NorQ protein	7.7e-108	_	_	_	_	R	R	General function prediction only	COG0714	MoxR-like ATPase (MoxR) (PDB:2R44)	5.8e-139	COG0714	Cobalamine/B12 biosynthesis	5.8e-139	00072923|gene_cluster:GC_00002684|genome_name:C_MAG2|gene_callers_id:902	ref|WP_114325501.1|	100	261	0	0	65	325	1	261	0	543	CbbQ/NirQ/NorQ/GpvN family protein [Candidatus Colwellia aromaticivorans]	CbbQ/NirQ/NorQ/GpvN family protein [Candidatus Colwellia aromaticivorans]
Colwellia	C_ACC_902	Accessory	902	21.5531	7.525	2.39417	3.14305	0.00167196	0.00733173	d	48	K04748	nitric oxide reductase NorQ protein	7.7e-108	_	_	_	_	R	R	General function prediction only	COG0714	MoxR-like ATPase (MoxR) (PDB:2R44)	5.8e-139	COG0714	Cobalamine/B12 biosynthesis	5.8e-139	00072923|gene_cluster:GC_00002684|genome_name:C_MAG2|gene_callers_id:902	ref|WP_114325501.1|	100	261	0	0	65	325	1	261	0	543	CbbQ/NirQ/NorQ/GpvN family protein [Candidatus Colwellia aromaticivorans]	CbbQ/NirQ/NorQ/GpvN family protein [Candidatus Colwellia aromaticivorans]
Colwellia	C_ACC_902	Accessory	902	21.5531	7.26033	2.42099	2.99891	0.00270944	0.0124344	od	40	K04748	nitric oxide reductase NorQ protein	7.7e-108	_	_	_	_	R	R	General function prediction only	COG0714	MoxR-like ATPase (MoxR) (PDB:2R44)	5.8e-139	COG0714	Cobalamine/B12 biosynthesis	5.8e-139	00072923|gene_cluster:GC_00002684|genome_name:C_MAG2|gene_callers_id:902	ref|WP_114325501.1|	100	261	0	0	65	325	1	261	0	543	CbbQ/NirQ/NorQ/GpvN family protein [Candidatus Colwellia aromaticivorans]	CbbQ/NirQ/NorQ/GpvN family protein [Candidatus Colwellia aromaticivorans]
Colwellia	C_ACC_903	Accessory	903	11.5594	6.71573	2.55117	2.63241	0.00847807	0.0225255	odn	38	K02164	nitric oxide reductase NorE protein	6.4e-71	_	_	_	_	C	C	Energy production and conversion	COG1845	Heme/copper-type cytochrome/quinol oxidase, subunit 3 (CyoC) (PDB:1QLE)	6.3e-62	_	_	_	00050053|gene_cluster:GC_00002582|genome_name:C_MAG2|gene_callers_id:903	ref|WP_114325546.1|	100	174	0	0	36	209	1	174	2.96e-119	345	cytochrome c oxidase subunit 3 family protein [Candidatus Colwellia aromaticivorans]	cytochrome c oxidase subunit 3 family protein [Candidatus Colwellia aromaticivorans]
Colwellia	C_ACC_903	Accessory	903	11.5594	6.69034	2.55839	2.61506	0.00892124	0.0210623	d	20	K02164	nitric oxide reductase NorE protein	6.4e-71	_	_	_	_	C	C	Energy production and conversion	COG1845	Heme/copper-type cytochrome/quinol oxidase, subunit 3 (CyoC) (PDB:1QLE)	6.3e-62	_	_	_	00050053|gene_cluster:GC_00002582|genome_name:C_MAG2|gene_callers_id:903	ref|WP_114325546.1|	100	174	0	0	36	209	1	174	2.96e-119	345	cytochrome c oxidase subunit 3 family protein [Candidatus Colwellia aromaticivorans]	cytochrome c oxidase subunit 3 family protein [Candidatus Colwellia aromaticivorans]
Colwellia	C_ACC_903	Accessory	903	11.5594	6.26723	2.5792	2.42991	0.0151024	0.0386077	od	19	K02164	nitric oxide reductase NorE protein	6.4e-71	_	_	_	_	C	C	Energy production and conversion	COG1845	Heme/copper-type cytochrome/quinol oxidase, subunit 3 (CyoC) (PDB:1QLE)	6.3e-62	_	_	_	00050053|gene_cluster:GC_00002582|genome_name:C_MAG2|gene_callers_id:903	ref|WP_114325546.1|	100	174	0	0	36	209	1	174	2.96e-119	345	cytochrome c oxidase subunit 3 family protein [Candidatus Colwellia aromaticivorans]	cytochrome c oxidase subunit 3 family protein [Candidatus Colwellia aromaticivorans]
Colwellia	C_ACC_908	Accessory	908	28.9943	6.82174	2.30707	2.95689	0.00310764	0.0119097	odn	55	_	_	_	_	_	_	_	K	K	Transcription	COG0583	DNA-binding transcriptional regulator, LysR family (LysR) (PDB:2FYI)	3.1e-136	_	_	_	00024963|gene_cluster:GC_00000080|genome_name:C_MAG2|gene_callers_id:908	ref|WP_114325506.1|	100	288	0	0	1	288	1	288	0	598	LysR family transcriptional regulator [Candidatus Colwellia aromaticivorans]	LysR family transcriptional regulator [Candidatus Colwellia aromaticivorans]
Colwellia	C_ACC_917	Accessory	917	16.3044	7.04452	2.28953	3.07684	0.00209207	0.0093835	odn	25	K00831	phosphoserine aminotransferase [EC:2.6.1.52]	7.5e-162	M00020!!!M00124	Serine biosynthesis, glycerate-3P => serine!!!Pyridoxal-P biosynthesis, erythrose-4P => pyridoxal-P	M00020!!!M00124	Pathway modules; Amino acid metabolism; Serine and threonine metabolism!!!Pathway modules; Metabolism of cofactors and vitamins; Cofactor and vitamin metabolism	H	H!!!E	Coenzyme transport and metabolism!!!Amino acid transport and metabolism	COG1932	Phosphoserine aminotransferase (SerC) (PDB:1BJN)	9.5e-175	COG1932	Serine biosynthesis	9.5e-175	00007108|gene_cluster:GC_00001105|genome_name:C_MAG2|gene_callers_id:917	ref|WP_114325514.1|	100	362	0	0	1	362	1	362	0	754	3-phosphoserine/phosphohydroxythreonine transaminase [Candidatus Colwellia aromaticivorans]	3-phosphoserine/phosphohydroxythreonine transaminase [Candidatus Colwellia aromaticivorans]
Colwellia	C_ACC_917	Accessory	917	16.3044	7.03611	2.21683	3.17396	0.00150375	0.00702853	d	42	K00831	phosphoserine aminotransferase [EC:2.6.1.52]	7.5e-162	M00020!!!M00124	Serine biosynthesis, glycerate-3P => serine!!!Pyridoxal-P biosynthesis, erythrose-4P => pyridoxal-P	M00020!!!M00124	Pathway modules; Amino acid metabolism; Serine and threonine metabolism!!!Pathway modules; Metabolism of cofactors and vitamins; Cofactor and vitamin metabolism	H	H!!!E	Coenzyme transport and metabolism!!!Amino acid transport and metabolism	COG1932	Phosphoserine aminotransferase (SerC) (PDB:1BJN)	9.5e-175	COG1932	Serine biosynthesis	9.5e-175	00007108|gene_cluster:GC_00001105|genome_name:C_MAG2|gene_callers_id:917	ref|WP_114325514.1|	100	362	0	0	1	362	1	362	0	754	3-phosphoserine/phosphohydroxythreonine transaminase [Candidatus Colwellia aromaticivorans]	3-phosphoserine/phosphohydroxythreonine transaminase [Candidatus Colwellia aromaticivorans]
Colwellia	C_ACC_917	Accessory	917	16.3044	6.81913	2.27944	2.99158	0.00277537	0.0126146	od	29	K00831	phosphoserine aminotransferase [EC:2.6.1.52]	7.5e-162	M00020!!!M00124	Serine biosynthesis, glycerate-3P => serine!!!Pyridoxal-P biosynthesis, erythrose-4P => pyridoxal-P	M00020!!!M00124	Pathway modules; Amino acid metabolism; Serine and threonine metabolism!!!Pathway modules; Metabolism of cofactors and vitamins; Cofactor and vitamin metabolism	H	H!!!E	Coenzyme transport and metabolism!!!Amino acid transport and metabolism	COG1932	Phosphoserine aminotransferase (SerC) (PDB:1BJN)	9.5e-175	COG1932	Serine biosynthesis	9.5e-175	00007108|gene_cluster:GC_00001105|genome_name:C_MAG2|gene_callers_id:917	ref|WP_114325514.1|	100	362	0	0	1	362	1	362	0	754	3-phosphoserine/phosphohydroxythreonine transaminase [Candidatus Colwellia aromaticivorans]	3-phosphoserine/phosphohydroxythreonine transaminase [Candidatus Colwellia aromaticivorans]
Colwellia	C_ACC_917	Accessory	917	16.3044	6.25241	1.9965	3.13168	0.00173809	0.00507661	o	1	K00831	phosphoserine aminotransferase [EC:2.6.1.52]	7.5e-162	M00020!!!M00124	Serine biosynthesis, glycerate-3P => serine!!!Pyridoxal-P biosynthesis, erythrose-4P => pyridoxal-P	M00020!!!M00124	Pathway modules; Amino acid metabolism; Serine and threonine metabolism!!!Pathway modules; Metabolism of cofactors and vitamins; Cofactor and vitamin metabolism	H	H!!!E	Coenzyme transport and metabolism!!!Amino acid transport and metabolism	COG1932	Phosphoserine aminotransferase (SerC) (PDB:1BJN)	9.5e-175	COG1932	Serine biosynthesis	9.5e-175	00007108|gene_cluster:GC_00001105|genome_name:C_MAG2|gene_callers_id:917	ref|WP_114325514.1|	100	362	0	0	1	362	1	362	0	754	3-phosphoserine/phosphohydroxythreonine transaminase [Candidatus Colwellia aromaticivorans]	3-phosphoserine/phosphohydroxythreonine transaminase [Candidatus Colwellia aromaticivorans]
Colwellia	C_ACC_923	Accessory	923	28.6482	7.853	2.23133	3.51943	0.000432475	0.00401839	d	59	K19804	lipopolysaccharide assembly protein B	3.3e-117	_	_	_	_	M	M	Cell wall/membrane/envelope biogenesis	COG2956	Lipopolysaccharide biosynthesis regulator YciM/LapB, contains six TPR domains and a C-terminal metal-binding domain (LapB) (PDB:4ZLH) (PUBMED:24187084;24266962)	2.8e-188	_	_	_	00005805|gene_cluster:GC_00000982|genome_name:C_MAG2|gene_callers_id:923	ref|WP_114325520.1|	100	389	0	0	1	389	1	389	0	806	lipopolysaccharide assembly protein LapB [Candidatus Colwellia aromaticivorans]	lipopolysaccharide assembly protein LapB [Candidatus Colwellia aromaticivorans]
Colwellia	C_ACC_923	Accessory	923	28.6482	7.81828	2.26392	3.45343	0.000553511	0.00537784	odn	48	K19804	lipopolysaccharide assembly protein B	3.3e-117	_	_	_	_	M	M	Cell wall/membrane/envelope biogenesis	COG2956	Lipopolysaccharide biosynthesis regulator YciM/LapB, contains six TPR domains and a C-terminal metal-binding domain (LapB) (PDB:4ZLH) (PUBMED:24187084;24266962)	2.8e-188	_	_	_	00005805|gene_cluster:GC_00000982|genome_name:C_MAG2|gene_callers_id:923	ref|WP_114325520.1|	100	389	0	0	1	389	1	389	0	806	lipopolysaccharide assembly protein LapB [Candidatus Colwellia aromaticivorans]	lipopolysaccharide assembly protein LapB [Candidatus Colwellia aromaticivorans]
Colwellia	C_ACC_923	Accessory	923	28.6482	7.57506	2.23759	3.38536	0.000710854	0.00659905	od	57	K19804	lipopolysaccharide assembly protein B	3.3e-117	_	_	_	_	M	M	Cell wall/membrane/envelope biogenesis	COG2956	Lipopolysaccharide biosynthesis regulator YciM/LapB, contains six TPR domains and a C-terminal metal-binding domain (LapB) (PDB:4ZLH) (PUBMED:24187084;24266962)	2.8e-188	_	_	_	00005805|gene_cluster:GC_00000982|genome_name:C_MAG2|gene_callers_id:923	ref|WP_114325520.1|	100	389	0	0	1	389	1	389	0	806	lipopolysaccharide assembly protein LapB [Candidatus Colwellia aromaticivorans]	lipopolysaccharide assembly protein LapB [Candidatus Colwellia aromaticivorans]
Colwellia	C_ACC_923	Accessory	923	28.6482	6.63219	1.73282	3.8274	0.000129503	0.0011041	o	1	K19804	lipopolysaccharide assembly protein B	3.3e-117	_	_	_	_	M	M	Cell wall/membrane/envelope biogenesis	COG2956	Lipopolysaccharide biosynthesis regulator YciM/LapB, contains six TPR domains and a C-terminal metal-binding domain (LapB) (PDB:4ZLH) (PUBMED:24187084;24266962)	2.8e-188	_	_	_	00005805|gene_cluster:GC_00000982|genome_name:C_MAG2|gene_callers_id:923	ref|WP_114325520.1|	100	389	0	0	1	389	1	389	0	806	lipopolysaccharide assembly protein LapB [Candidatus Colwellia aromaticivorans]	lipopolysaccharide assembly protein LapB [Candidatus Colwellia aromaticivorans]
Colwellia	C_ACC_924	Accessory	924	25.5977	6.39027	2.31387	2.76172	0.00574979	0.0170622	odn	52	K01591	orotidine-5'-phosphate decarboxylase [EC:4.1.1.23]	2e-77	M00051	Uridine monophosphate biosynthesis, glutamine (+ PRPP) => UMP	M00051	Pathway modules; Nucleotide metabolism; Pyrimidine metabolism	F	F	Nucleotide transport and metabolism	COG0284	Orotidine-5'-phosphate decarboxylase (PyrF) (PDB:1DBT)	9.5e-112	COG0284	Pyrimidine biosynthesis	9.5e-112	00003798|gene_cluster:GC_00001139|genome_name:C_MAG2|gene_callers_id:924	ref|WP_114325521.1|	100	231	0	0	1	231	1	231	8.62e-169	474	orotidine-5'-phosphate decarboxylase [Candidatus Colwellia aromaticivorans]	orotidine-5'-phosphate decarboxylase [Candidatus Colwellia aromaticivorans]
Colwellia	C_ACC_928	Accessory	928	37.993	3.51585	1.39922	2.51271	0.0119807	0.0294266	odn	48	K00134	glyceraldehyde 3-phosphate dehydrogenase [EC:1.2.1.12]	1.4e-114	M00001!!!M00002!!!M00003!!!M00308!!!M00552!!!M00165!!!M00166!!!M00611!!!M00612	Glycolysis (Embden-Meyerhof pathway), glucose => pyruvate!!!Glycolysis, core module involving three-carbon compounds!!!Gluconeogenesis, oxaloacetate => fructose-6P!!!Semi-phosphorylative Entner-Doudoroff pathway, gluconate => glycerate-3P!!!D-galactonate degradation, De Ley-Doudoroff pathway, D-galactonate => glycerate-3P!!!Reductive pentose phosphate cycle (Calvin cycle)!!!Reductive pentose phos…	M00001!!!M00002!!!M00003!!!M00308!!!M00552!!!M00165!!!M00166!!!M00611!!!M00612	Pathway modules; Carbohydrate metabolism; Central carbohydrate metabolism!!!Pathway modules; Carbohydrate metabolism; Central carbohydrate metabolism!!!Pathway modules; Carbohydrate metabolism; Central carbohydrate metabolism!!!Pathway modules; Carbohydrate metabolism; Central carbohydrate metabolism!!!Pathway modules; Carbohydrate metabolism; Other carbohydrate metabolism!!!Pathway modules; Ener…	G	G	Carbohydrate transport and metabolism	COG0057	Glyceraldehyde-3-phosphate dehydrogenase/erythrose-4-phosphate dehydrogenase (GapA) (PDB:3ZDF)	9.8e-244	COG0057	Glycolysis	9.8e-244	00011412|gene_cluster:GC_00000576|genome_name:C_MAG2|gene_callers_id:928	ref|WP_114325525.1|	100	483	0	0	1	483	1	483	0	992	glyceraldehyde-3-phosphate dehydrogenase [Candidatus Colwellia aromaticivorans]	glyceraldehyde-3-phosphate dehydrogenase [Candidatus Colwellia aromaticivorans]
Colwellia	C_ACC_929	Accessory	929	8.03375	18.0571	3.37794	5.3456	9.01e-08	3.27e-06	od	9	K11179	tRNA 2-thiouridine synthesizing protein E [EC:2.8.1.-]	8.7e-49	_	_	_	_	J	J	Translation, ribosomal structure and biogenesis	COG2920	Sulfur transfer complex TusBCD TusE component, DsrC family (tRNA 2-thiouridine synthesizing protein C) (TusE) (PDB:1JI8)	3.6e-48	_	_	_	00032898|gene_cluster:GC_00000702|genome_name:C_MAG2|gene_callers_id:929	ref|WP_114325526.1|	100	112	0	0	1	112	1	112	4.19e-78	235	TusE/DsrC/DsvC family sulfur relay protein [Candidatus Colwellia aromaticivorans]	TusE/DsrC/DsvC family sulfur relay protein [Candidatus Colwellia aromaticivorans]
Colwellia	C_ACC_955	Accessory	955	24.6975	7.09031	2.38171	2.97698	0.00291105	0.0101192	d	48	_	_	_	_	_	_	_	_	_	_	_	_	_	_	_	_	00017908|gene_cluster:GC_00006164|genome_name:C_MAG2|gene_callers_id:955	ref|WP_114324640.1|	100	105	0	0	1	105	1	105	3.78e-72	219	hypothetical protein [Candidatus Colwellia aromaticivorans]	hypothetical protein [Candidatus Colwellia aromaticivorans]
[truncated: 5,334 more rows]
