# Supplementary material for: Species-specific responses of marine bacteria to environmental perturbation
Source: ISME Commun. 2023 Sep 22;3:99. doi: 10.1038/s43705-023-00310-z (PMC10516948; doi:10.1038/s43705-023-00310-z)
Supplement: Supplementary file 5 — Data Set 1 [file 43705_2023_310_MOESM5_ESM.xlsx]

## Sheet: Sheet1
Supplementary Data 1. Mapping coverage and mapping rates of metatranscriptomic libraries recovered by Colwellia and Marinobacter reference genomes
Mapping reads
Sample	Colwellia_MAG2	Colwellia_psychrerythraea_34H_GCF_000012325	Colwellia_demingiae_GCF_007954275	Colwellia_sp__Bg11_28_GCF_002836245	Colwellia_psychrerythraea_GCF_000764225	Colwellia_MAG3	Colwellia_sp__12G3_GCF_002836775	Colwellia_sp__20A7_GCF_009832865	Colwellia_psychrerythraea_GCF_000764185	Colwellia_sp__75C3_GCF_002836255	Colwellia_sp__C2M11_GCF_018860915_1	Colwellia_sp__OISW_25_GCF_005885605	Colwellia_ponticola_GCF_005885605_1	Colwellia_piezophila_ATCC_BAA_637_GCF_000378625	Colwellia_echini_GCF_002843355	Colwellia_sp__TT2012_GCF_001440345	Colwellia_sp__MT41_GCF_001444365	Colwellia_marinimaniae_GCF_002207865	Colwellia_sp__MT2012_GCF_001432325	Colwellia_sp__D2M02_GCF_018860755_1	Colwellia_sp__E2M01_GCF_018860585_1	Colwellia_sp__RSH04_GCF_003545765	Colwellia_sp__MB3u_8_GCF_014076985_1	Colwellia_sp__MB3u_70_GCF_014077045_1	Colwellia_sp__MB02u_10_GCF_014077185_1	Colwellia_hornerae_GCF_007954305	Colwellia_hornerae_GCF_007954355	Colwellia_hornerae_GCF_007954345	Colwellia_sp__6M3_GCF_014077595_1	Colwellia_sp__Bg11_12_GCF_014076955_1	Colwellia_sp__PAMC_20917_GCF_001767295	Colwellia_sp__MB3u_55_GCF_014076785_1	Colwellia_sp__BRX10_1_GCF_014077545_1	Colwellia_sp__BRX10_7_GCF_014077415_1	Colwellia_sp__BRX10_5_GCF_014077435_1	Colwellia_sp__BRX10_2_GCF_014077515_1	Colwellia_sp__BRX10_4_GCF_014077465_1	Colwellia_sp__BRX10_6_GCF_014077455_1	Colwellia_sp__BRX10_9_GCF_014077405_1	Colwellia_BRX8_4_GCF_014077345_1	Colwellia_sp__BRX8_7_GCF_014077275_1	Colwellia_sp__MB02u_14_GCF_014076915_1	Colwellia_sp__MB3u_41_GCF_014076845_1	Colwellia_sp__BRX9_1_GCF_014077195_1	Colwellia_sp__MB3u_28_GCF_014076795_1	Colwellia_sp__BRX8_2_GCF_014077375_1	Colwellia_sp__BRX8_3_GCF_014077355_1	Colwellia_sp__BRX8_6_GCF_014077305_1	Colwellia_sp__BRX8_5_GCF_014077325_1
bc_0	12151	19403	19694	18357	10795	13176	17072	11194	10791	12495	10842	9776	9776	10226	7828	8564	8776	8727	8666	8570	8005	7687	5616	5617	5591	10199	10197	10192	8171	8337	10223	11825	10270	10269	10265	10270	10686	10235	10239	10213	10244	8078	8120	10215	8120	10167	10187	10176	10175
bc_1	4325	5378	5428	5143	3399	4183	5138	3595	3554	3992	3601	3046	3046	3277	2640	2791	2971	2928	2866	2847	2667	2605	2455	2455	2407	4289	4296	4284	3242	3774	4146	4578	4243	4237	4238	4237	4298	4233	4241	4177	4209	3615	3625	4169	3624	4165	4176	4169	4169
bc_2	6755	6622	6798	6549	5146	6355	6020	5515	6464	5760	5385	4381	4381	4806	4011	4103	4374	4385	4319	4432	3993	3966	4130	4131	4125	9991	9991	9970	4802	9663	9586	9545	9721	9719	9716	9717	9402	9601	9609	9532	9619	9386	9449	9584	9447	9587	9609	9596	9598
bc_3	11919	6596	6834	6535	5418	5851	5344	5427	5320	5135	5354	4359	4359	4402	3924	4098	4112	4117	4042	4052	3894	3447	2958	2958	2983	5749	5748	5762	3446	5594	5505	5483	5575	5576	5575	5574	5410	5505	5504	5467	5506	5390	5400	5479	5397	5473	5483	5479	5476
bc_4	2636	1797	1823	1770	1441	1562	1566	1607	1424	1457	1543	1222	1222	1298	1166	1109	1146	1182	1134	1068	1077	997	892	892	881	1547	1546	1549	959	1503	1481	1497	1471	1470	1470	1470	1452	1474	1473	1449	1475	1395	1403	1465	1402	1455	1458	1455	1455
o_0	12508	18349	18335	17734	11832	13100	16345	11506	11775	12959	11078	10285	10285	11064	8980	9097	9409	9459	9376	9003	8907	8019	6648	6647	6632	14234	14245	14229	9627	12973	13778	14628	13926	13923	13909	13922	14067	13882	13895	13760	13870	12619	12647	13794	12644	13732	13779	13750	13747
o_1_1	67812	352781	370812	348763	168426	50555	135056	52782	109973	129929	50150	79947	79947	90387	62305	75110	74929	74402	74075	50166	60958	38140	26450	26449	25303	34066	34059	34074	48544	31704	33653	33789	33701	33696	33699	33700	33739	33422	33429	33633	34045	30850	31050	33395	31058	33470	33508	33483	33492
o_1_2	40265	224714	237926	221398	99528	26262	73040	26286	58287	67703	24706	41047	41047	45947	27330	37599	36717	36703	36583	23701	27771	18972	16058	16061	15727	21956	21935	21954	42499	18938	21079	21514	21030	21028	21026	21029	21486	20818	20827	21086	21526	18622	18818	20812	18816	20827	20863	20835	20838
o_2	29471	76751	79442	76355	44895	26339	36732	25604	31717	37943	24697	25052	25052	27922	22256	24744	24560	24689	24428	20629	22554	18848	9671	9670	9628	11120	11113	11122	15310	10565	10631	10510	10740	10753	10750	10751	10500	10679	10679	10718	10688	10166	10208	10727	10194	10576	10586	10576	10580
o_3	22531	24306	24379	24559	20402	26793	19786	25600	17208	20842	23661	15953	15953	15574	15354	14563	16902	16909	15809	14343	15639	17857	9966	9966	9941	14330	14317	14310	9191	14050	14159	14366	14218	14223	14223	14221	14140	14363	14356	14253	13523	14165	14283	14369	14282	14367	14381	14381	14374
o_4_1	20886	18581	18584	18571	18576	22674	17429	20861	17637	17548	20834	15271	15271	16482	14786	15448	15369	15618	15471	16105	15416	15636	8176	8175	8317	12793	12778	12776	9086	12283	12700	12592	12934	12940	12937	12941	12560	12833	12835	12759	12809	12219	12229	12786	12220	12723	12739	12732	12735
o_4_2	8633	6421	6467	6406	6463	7991	5844	7537	6086	5915	7396	5253	5253	5554	5252	5238	5152	5209	5132	5533	5460	5586	2714	2714	2782	4028	4029	4028	3029	3870	3924	3846	3969	3966	3967	3968	3845	3996	3997	3979	3969	3765	3787	3986	3784	3961	3960	3958	3962
d_0	15130	17041	17169	16425	10963	12608	14639	10926	10772	11968	11844	9531	9531	9786	8276	8212	8409	8425	8385	8504	8344	7953	7352	7351	7347	14372	14400	14381	8693	12961	13742	14509	13743	13731	13726	13732	13900	13808	13814	13716	13736	12568	12570	13725	12569	13695	13735	13709	13703
d_1	1088679	462950	462538	458579	360564	346959	301644	308543	301357	290948	283078	264993	264993	246981	222458	214073	213518	212652	212081	221029	216018	186055	128925	128927	125715	154094	154029	154037	125069	148629	145260	142493	145224	145203	145203	145202	142364	143808	143828	143671	142293	144740	145143	143123	145074	143035	143052	143030	143020
d_2	1220834	460578	471608	458861	366450	364000	342449	361424	350484	332962	344000	297699	297699	299329	261604	269545	270209	269391	268698	258292	256451	211609	136169	136189	137696	159900	159858	159822	156513	158315	155304	153903	153854	153832	153831	153826	153820	153315	153240	153750	153271	154695	154478	153364	154402	152877	152791	152805	152792
d_3	929224	463126	476467	463104	413376	429133	409987	454476	438035	399600	433342	372725	372725	374639	341469	348964	354080	351028	349812	340396	340567	267577	163801	163786	163784	248102	248022	247913	196839	244790	239549	237577	237510	237552	237589	237552	237338	236790	236777	237088	236003	242380	242098	236095	242067	235426	235531	235482	235454
d_4	888653	426799	409568	426281	342195	392820	326111	337549	312997	333945	303552	280069	280069	272768	241604	232830	238358	239394	237817	234066	236678	195506	121024	121032	123949	147199	147166	147180	138548	139521	141527	140924	140655	140622	140616	140620	140777	140773	140763	140744	141002	135060	135088	140585	134946	140232	140213	140219	140208
od_0	8200	17491	17810	15995	6338	8936	15723	6173	5937	8768	5739	6307	6307	6183	4417	4775	4997	4980	4938	4581	4303	4159	3765	3765	3711	7790	7805	7802	6078	5541	8220	9825	8337	8336	8334	8336	8849	8284	8286	8267	8290	5427	5446	8271	5446	8236	8252	8245	8241
od_1_1	2219912	840718	802817	834618	591947	520897	465563	483193	485183	442857	466352	412874	412874	383291	348307	334639	329689	327895	327552	339273	334413	295300	364948	364944	351889	205192	205173	205143	232837	205948	195652	191460	189913	189906	189889	189904	190489	188395	188243	187821	186699	202244	201737	187497	201553	188252	188090	188128	188133
od_1_2	1942150	727768	684048	713099	478714	421935	343321	348792	334206	318478	331839	298879	298879	267407	235461	221363	219344	215612	215933	241517	227424	207317	259851	259832	257854	135267	135248	135233	210862	127899	129541	127098	125392	125472	125466	125472	125189	123552	123496	124176	123983	124949	124936	122774	124866	123553	123458	123525	123511
od_2	1611464	416537	459431	413528	308355	311652	254938	271136	233289	244580	242399	211116	211116	193261	168310	180756	171184	170205	169640	160129	163175	136454	112765	112751	114635	105130	105105	105097	92997	100260	98090	98283	98029	98135	98131	98100	97895	95476	95497	95698	95941	99156	98418	95178	98299	94920	94862	94962	94933
od_3	423890	172281	180612	171337	144632	146422	137527	146651	139604	135384	139310	123940	123940	120852	109576	114846	111456	111210	110870	108807	108054	88546	60915	60933	61594	68019	68003	67957	59396	65495	66493	65493	66090	66049	66048	66052	65397	65810	65749	65928	65684	63936	63724	65691	63665	65574	65547	65522	65517
od_4_1	454428	183256	191146	182198	155234	155057	143155	154635	142814	141350	145210	130168	130168	120801	113239	116171	116434	115488	115084	111498	111536	90103	62409	62416	63450	72880	72882	72846	65839	71431	70732	69794	69880	69898	69904	69901	69722	69635	69623	69772	69590	70275	70181	69377	70157	69369	69402	69374	69378
od_4_2	136710	60296	62345	60068	54356	55119	52463	58186	54523	51296	55282	48585	48585	47101	43330	44612	45247	44833	44680	43151	43120	34226	20886	20887	21024	28800	28783	28773	23593	28187	28027	27693	27656	27654	27665	27656	27699	27671	27663	27610	27605	27736	27595	27552	27592	27507	27514	27506	27502
odn_0	11375	21299	21907	20146	8790	9109	23128	10247	8929	13244	8986	7434	7434	9604	6650	8298	7586	7762	7539	6733	6702	6522	4271	4273	4196	10406	10408	10402	6563	7816	9970	11976	10717	10700	10700	10696	11456	10693	10693	10661	10675	7536	7625	10641	7616	10625	10626	10629	10626
odn_1	1340964	611989	570348	603597	468171	475712	428513	422020	421130	397656	406205	375599	375599	345387	317337	295458	297688	297846	297246	318288	307341	257796	194237	194219	197046	168965	168952	168933	157492	160065	162590	160075	161166	161064	161065	161073	160082	160828	160730	159353	160804	156839	156826	159936	156640	159655	159543	159535	159548
odn_4	840424	315464	301572	315392	220077	227030	177246	189062	167589	178299	170064	155297	155297	139154	128039	123723	124706	124633	124500	121281	123473	102288	120638	120642	122800	74987	74988	74957	67450	68761	70684	68677	69649	69612	69611	69606	68470	69211	69172	68682	69274	67017	66923	68899	66849	68649	68624	68608	68624
Average	495257	220715	219478	218717	160240	151194	139844	139279	136559	134186	130980	118919	118919	113833	100960	100768	100642	100210	99876.9	99185	98664.4	82710	68803.3	68803	68555.8	64644.6	64632.4	64619.5	63210.2	62180.5	62083.2	61627.9	61467.1	61465.4	61464.9	61464	61297.5	61077.4	61061.4	61035.7	60975.3	60919.6	60881.7	60870	60841.8	60818.8	60813.7	60810	60807.1
Total	13371929	5959292	5925908	5905368	4326483	4082230	3775779	3760527	3687085	3623013	3536449	3210808	3210808	3073483	2725909	2720729	2717322	2705682	2696676	2677994	2663940	2233171	1857690	1857682	1851007	1745405	1745076	1744726	1706675	1678873	1676246	1663953	1659613	1659566	1659553	1659528	1655032	1649090	1648658	1647963	1646333	1644828	1643807	1643489	1642729	1642108	1641969	1641869	1641791
Mapping rate
Sample	Colwellia_MAG2	Colwellia_psychrerythraea_34H_GCF_000012325	Colwellia_demingiae_GCF_007954275	Colwellia_sp__Bg11_28_GCF_002836245	Colwellia_psychrerythraea_GCF_000764225	Colwellia_MAG3	Colwellia_sp__20A7_GCF_009832865	Colwellia_sp__12G3_GCF_002836775	Colwellia_psychrerythraea_GCF_000764185	Colwellia_sp__75C3_GCF_002836255	Colwellia_sp__C2M11_GCF_018860915_1	Colwellia_sp__OISW_25_GCF_005885605	Colwellia_ponticola_GCF_005885605_1	Colwellia_piezophila_ATCC_BAA_637_GCF_000378625	Colwellia_sp__MT41_GCF_001444365	Colwellia_sp__TT2012_GCF_001440345	Colwellia_echini_GCF_002843355	Colwellia_marinimaniae_GCF_002207865	Colwellia_sp__MT2012_GCF_001432325	Colwellia_sp__D2M02_GCF_018860755_1	Colwellia_sp__E2M01_GCF_018860585_1	Colwellia_sp__RSH04_GCF_003545765	Colwellia_hornerae_GCF_007954305	Colwellia_hornerae_GCF_007954355	Colwellia_hornerae_GCF_007954345	Colwellia_sp__MB3u_8_GCF_014076985_1	Colwellia_sp__MB3u_70_GCF_014077045_1	Colwellia_sp__MB02u_10_GCF_014077185_1	Colwellia_sp__Bg11_12_GCF_014076955_1	Colwellia_sp__PAMC_20917_GCF_001767295	Colwellia_sp__MB3u_55_GCF_014076785_1	Colwellia_sp__BRX10_1_GCF_014077545_1	Colwellia_sp__BRX10_5_GCF_014077435_1	Colwellia_sp__BRX10_7_GCF_014077415_1	Colwellia_sp__BRX10_2_GCF_014077515_1	Colwellia_sp__BRX10_4_GCF_014077465_1	Colwellia_sp__BRX10_6_GCF_014077455_1	Colwellia_sp__BRX10_9_GCF_014077405_1	Colwellia_BRX8_4_GCF_014077345_1	Colwellia_sp__BRX8_7_GCF_014077275_1	Colwellia_sp__BRX9_1_GCF_014077195_1	Colwellia_sp__BRX8_3_GCF_014077355_1	Colwellia_sp__BRX8_2_GCF_014077375_1	Colwellia_sp__BRX8_6_GCF_014077305_1	Colwellia_sp__BRX8_5_GCF_014077325_1	Colwellia_sp__MB02u_14_GCF_014076915_1	Colwellia_sp__MB3u_41_GCF_014076845_1	Colwellia_sp__BRX8_9_GCF_014077245_1	Colwellia_sp__MB3u_28_GCF_014076795_1
bc_0	0.143327	0.228869	0.232301	0.21653	0.127333	0.155418	0.132039	0.201373	0.127286	0.147385	0.127887	0.115313	0.115313	0.120621	0.103518	0.101017	0.0923354	0.10294	0.10222	0.101088	0.0944232	0.0906722	0.120303	0.120279	0.12022	0.0662437	0.0662555	0.0659488	0.0983393	0.120586	0.139482	0.12114	0.121081	0.121128	0.12114	0.126047	0.120727	0.120774	0.120468	0.120833	0.120491	0.120161	0.119925	0.120031	0.120019	0.0952843	0.0957797	0.12081	0.0957797
bc_1	0.0831882	0.103442	0.104404	0.0989218	0.0653773	0.0804569	0.0691472	0.0988256	0.0683586	0.0767832	0.0692626	0.0585876	0.0585876	0.0630307	0.057145	0.0536828	0.0507784	0.0563179	0.0551254	0.0547599	0.0512978	0.0501052	0.0824957	0.0826304	0.0823996	0.0472201	0.0472201	0.0462969	0.0725901	0.0797452	0.0880544	0.081611	0.0815148	0.0814956	0.0814956	0.0826689	0.0814186	0.0815725	0.0803415	0.080957	0.0801876	0.0803223	0.0801107	0.0801876	0.0801876	0.0695319	0.0697242	0.0810724	0.069705
bc_2	0.112265	0.110055	0.11298	0.108842	0.0855245	0.105618	0.0916571	0.10005	0.107429	0.0957289	0.0894966	0.0728105	0.0728105	0.0798738	0.0726942	0.0681902	0.0666612	0.072877	0.0717801	0.0736581	0.0663621	0.0659134	0.166046	0.166046	0.165697	0.068639	0.0686556	0.0685559	0.160595	0.159316	0.158634	0.161559	0.161476	0.161526	0.161493	0.156258	0.159565	0.159698	0.158418	0.159864	0.159282	0.159698	0.159332	0.159482	0.159515	0.155992	0.157039	0.160579	0.157005
bc_3	0.217302	0.120256	0.124595	0.119144	0.0987788	0.106673	0.0989429	0.0974297	0.0969921	0.0936193	0.097612	0.0794715	0.0794715	0.0802555	0.0749683	0.0747131	0.0715408	0.0750595	0.0736921	0.0738744	0.0709939	0.0628443	0.104813	0.104795	0.10505	0.0539291	0.0539291	0.0543849	0.101988	0.100365	0.0999639	0.101641	0.101641	0.101659	0.101623	0.098633	0.100365	0.100347	0.0996722	0.100383	0.0998909	0.0999639	0.0997815	0.0998909	0.0998362	0.0982683	0.0984506	0.100383	0.0983959
bc_4	0.0381368	0.0259984	0.0263746	0.0256078	0.0208479	0.0225985	0.0232496	0.0226564	0.020602	0.0210794	0.0223237	0.0176795	0.0176795	0.0187791	0.01658	0.0160447	0.0168693	0.0171008	0.0164064	0.0154515	0.0155817	0.0144243	0.0223815	0.0223671	0.0224105	0.0129052	0.0129052	0.012746	0.0217449	0.0214267	0.0216581	0.021282	0.0212675	0.0212675	0.0212675	0.0210071	0.0213254	0.0213109	0.0209637	0.0213398	0.0211952	0.0210939	0.0210505	0.0210505	0.0210505	0.0201824	0.0202982	0.0212241	0.0202837
o_0	0.136831	0.200728	0.200575	0.194001	0.129436	0.143307	0.12587	0.178806	0.128812	0.141765	0.121187	0.112512	0.112512	0.121034	0.102929	0.0995163	0.0982364	0.103476	0.102568	0.098488	0.0974378	0.0877236	0.155712	0.155833	0.155658	0.0727256	0.0727146	0.0725506	0.141918	0.150724	0.160023	0.152343	0.152157	0.15231	0.152299	0.153886	0.151862	0.152004	0.150527	0.15173	0.150899	0.150735	0.150221	0.150418	0.150385	0.138045	0.138351	0.151632	0.138319
o_1_1	0.458492	2.38523	2.50714	2.35807	1.13877	0.341814	0.356871	0.913145	0.743553	0.87848	0.339076	0.54054	0.54054	0.611127	0.506612	0.507836	0.421258	0.503049	0.500838	0.339184	0.412151	0.257873	0.230328	0.230281	0.230382	0.178835	0.178828	0.171079	0.214358	0.227536	0.228455	0.22786	0.227847	0.227826	0.227853	0.228117	0.225974	0.226021	0.2274	0.230186	0.225791	0.226555	0.226298	0.226386	0.226447	0.208584	0.209936	0.225981	0.20999
o_1_2	0.293139	1.63597	1.73216	1.61183	0.724588	0.191194	0.191369	0.531749	0.424344	0.492895	0.179866	0.298832	0.298832	0.334506	0.267309	0.27373	0.198969	0.267207	0.266333	0.172549	0.20218	0.138121	0.159845	0.159692	0.159831	0.116906	0.116928	0.114496	0.137873	0.15346	0.156627	0.153104	0.153074	0.153089	0.153096	0.156423	0.15156	0.151626	0.153511	0.156715	0.151516	0.151888	0.151626	0.151684	0.151706	0.135573	0.137	0.152223	0.136985
o_2	0.624487	1.62634	1.68337	1.61795	0.95132	0.55812	0.542546	0.778347	0.672079	0.804008	0.523326	0.530849	0.530849	0.591664	0.520423	0.524322	0.471602	0.523157	0.517626	0.437126	0.477917	0.399387	0.235631	0.235483	0.235674	0.204927	0.204906	0.204016	0.223871	0.22527	0.222706	0.227579	0.227791	0.227855	0.227812	0.222494	0.226287	0.226287	0.227113	0.226477	0.227304	0.224316	0.224104	0.224104	0.224189	0.215416	0.216306	0.226774	0.21601
o_3	0.245552	0.264896	0.265692	0.267654	0.222349	0.292001	0.278999	0.215636	0.18754	0.227144	0.257867	0.173862	0.173862	0.169732	0.184205	0.158713	0.167334	0.184281	0.172293	0.156316	0.17044	0.194613	0.156174	0.156032	0.155956	0.108613	0.108613	0.108341	0.153122	0.15431	0.156566	0.154953	0.155008	0.155008	0.154986	0.154103	0.156534	0.156457	0.155335	0.147379	0.156599	0.15673	0.156577	0.15673	0.156653	0.154376	0.155662	0.152567	0.155651
o_4_1	0.154555	0.137498	0.13752	0.137424	0.137461	0.167786	0.15437	0.128973	0.130512	0.129854	0.15417	0.113004	0.113004	0.121965	0.113729	0.114314	0.109415	0.115572	0.114484	0.119176	0.114077	0.115705	0.0946671	0.0945561	0.0945413	0.0605017	0.0604943	0.0615451	0.0908931	0.0939789	0.0931797	0.0957105	0.0957327	0.0957549	0.0957623	0.0929429	0.0949631	0.0949779	0.0944155	0.0947855	0.0946153	0.0942675	0.0941491	0.0942157	0.0942379	0.0904195	0.0904935	0.0946227	0.0904269
o_4_2	0.162856	0.121128	0.121996	0.120845	0.121921	0.150746	0.142181	0.110244	0.114809	0.111583	0.139521	0.0990948	0.0990948	0.104773	0.0971895	0.0988118	0.0990759	0.0982647	0.0968122	0.104377	0.103	0.105377	0.0759859	0.0760047	0.0759859	0.051198	0.051198	0.0524808	0.0730053	0.074024	0.0725525	0.0748729	0.0748351	0.0748163	0.074854	0.0725337	0.0753822	0.0754011	0.0750615	0.0748729	0.0751936	0.0747031	0.0747219	0.0746654	0.0747408	0.0710245	0.0714395	0.0747785	0.0713829
d_0	0.251456	0.283216	0.285343	0.272978	0.182202	0.209541	0.181587	0.243296	0.179027	0.198904	0.196844	0.158402	0.158402	0.16264	0.139755	0.136481	0.137545	0.140021	0.139356	0.141334	0.138675	0.132176	0.238858	0.239324	0.239008	0.122188	0.122171	0.122105	0.215408	0.228388	0.241135	0.228404	0.228122	0.228205	0.228222	0.231014	0.229485	0.229584	0.227956	0.228288	0.228105	0.228271	0.227607	0.227839	0.22774	0.208876	0.208909	0.229451	0.208893
d_1	11.5838	4.92592	4.92153	4.87941	3.8365	3.69174	3.28298	3.20958	3.20652	3.09577	3.01203	2.8196	2.8196	2.62795	2.27189	2.2778	2.36702	2.26268	2.2566	2.35181	2.29849	1.97968	1.6396	1.63891	1.639	1.3718	1.37182	1.33764	1.58145	1.54561	1.51617	1.54522	1.545	1.545	1.54499	1.51479	1.53016	1.53037	1.5287	1.51404	1.52287	1.52211	1.52193	1.52188	1.52177	1.54007	1.54436	1.51878	1.54363
d_2	12.328	4.65094	4.76232	4.6336	3.70043	3.67569	3.64968	3.45807	3.5392	3.36226	3.47373	3.00618	3.00618	3.02264	2.72858	2.72188	2.64169	2.72032	2.71332	2.60824	2.58965	2.13684	1.61468	1.61425	1.61389	1.37504	1.37524	1.39046	1.59867	1.56827	1.55412	1.55362	1.55339	1.5534	1.55334	1.55328	1.54818	1.54742	1.55257	1.54774	1.54868	1.54289	1.54376	1.54303	1.5429	1.56212	1.55993	1.53956	1.55916
d_3	11.4448	5.70411	5.86843	5.70384	5.09137	5.28544	5.59758	5.04962	5.39508	4.92169	5.33728	4.59069	4.59069	4.61426	4.36104	4.29803	4.20572	4.32345	4.30848	4.1925	4.19461	3.29562	3.05576	3.05477	3.05343	2.01746	2.01728	2.01725	3.01497	2.95042	2.92613	2.9253	2.92628	2.92582	2.92582	2.92318	2.91644	2.91628	2.92011	2.90674	2.90788	2.90093	2.89964	2.90033	2.89998	2.98528	2.98181	2.90583	2.98143
d_4	5.99623	2.87985	2.76358	2.87635	2.30898	2.65057	2.27763	2.20045	2.11196	2.25331	2.04823	1.88978	1.88978	1.84052	1.60833	1.57103	1.63023	1.61532	1.60468	1.57937	1.597	1.31919	0.993232	0.99301	0.993104	0.816615	0.816669	0.836352	0.941425	0.95496	0.950892	0.949077	0.948813	0.948854	0.94884	0.9499	0.949873	0.949805	0.949677	0.951418	0.948604	0.946094	0.946222	0.946135	0.94606	0.911324	0.911513	0.949711	0.910555
od_0	0.0770749	0.164404	0.167403	0.150343	0.0595732	0.0839928	0.0580223	0.147786	0.0558041	0.0824137	0.053943	0.0592818	0.0592818	0.0581163	0.0469687	0.044882	0.041517	0.0468089	0.0464141	0.0430585	0.0404455	0.039092	0.0732211	0.0733621	0.0733339	0.0353886	0.0353886	0.0348811	0.0520819	0.0772628	0.0923488	0.0783626	0.0783344	0.0783532	0.0783532	0.083175	0.0778644	0.0778832	0.0777046	0.0779208	0.0777422	0.0775636	0.0774132	0.0774978	0.0774602	0.0510104	0.051189	0.0781088	0.051189
od_1_1	12.8093	4.85111	4.63241	4.81591	3.41565	3.00568	2.78812	2.68639	2.7996	2.55537	2.69094	2.38236	2.38236	2.21166	1.90237	1.93093	2.0098	1.89202	1.89004	1.95767	1.92963	1.70394	1.184	1.18389	1.18372	2.10582	2.1058	2.03047	1.18836	1.12895	1.10476	1.09584	1.0957	1.09579	1.09578	1.09916	1.08708	1.0862	1.08376	1.07729	1.08189	1.08532	1.08625	1.08554	1.08556	1.16699	1.16406	1.07278	1.163
od_1_2	14.0757	5.2745	4.95764	5.16819	3.46948	3.05798	2.52787	2.48822	2.42216	2.30817	2.40501	2.16613	2.16613	1.93803	1.5897	1.60433	1.70651	1.56265	1.56498	1.7504	1.64826	1.50253	0.980349	0.980211	0.980102	1.88327	1.88313	1.8688	0.926949	0.938849	0.921144	0.90878	0.909316	0.909359	0.909359	0.907308	0.895444	0.895038	0.899967	0.898568	0.889806	0.894763	0.895451	0.895248	0.895147	0.905569	0.905475	0.883392	0.904967
od_2	12.3328	3.18782	3.51609	3.16479	2.35989	2.38512	2.07504	1.95108	1.7854	1.87181	1.85512	1.6157	1.6157	1.47906	1.3101	1.38335	1.2881	1.3026	1.29828	1.22549	1.2488	1.0443	0.804576	0.804384	0.804323	0.863007	0.8629	0.877319	0.767305	0.750697	0.752174	0.750231	0.751011	0.751042	0.750774	0.749205	0.730692	0.730853	0.732391	0.734251	0.728411	0.725993	0.726437	0.726758	0.726536	0.758856	0.753208	0.732338	0.752297
od_3	4.04807	1.64525	1.72481	1.63624	1.38121	1.3983	1.40049	1.31336	1.33319	1.29289	1.33039	1.1836	1.1836	1.15411	1.06438	1.09676	1.04643	1.06204	1.05879	1.03909	1.0319	0.845598	0.649569	0.649416	0.648977	0.581727	0.581899	0.588212	0.625465	0.634996	0.625446	0.631148	0.630746	0.630756	0.630785	0.62453	0.628474	0.627891	0.629601	0.62727	0.627337	0.625962	0.62622	0.625723	0.625676	0.610577	0.608553	0.624682	0.607989
od_4_1	2.71223	1.09375	1.14085	1.08744	0.926506	0.92545	0.922931	0.854413	0.852378	0.84364	0.866678	0.776901	0.776901	0.720995	0.69493	0.693361	0.675861	0.689284	0.686873	0.66547	0.665697	0.537775	0.434981	0.434992	0.434778	0.372485	0.372527	0.378698	0.426332	0.42216	0.416562	0.417075	0.417218	0.417183	0.417201	0.416132	0.415613	0.415541	0.416431	0.415344	0.414073	0.414222	0.414025	0.414055	0.414079	0.419433	0.418872	0.412342	0.418728
od_4_2	3.1345	1.38247	1.42945	1.37724	1.24628	1.26377	1.33409	1.20288	1.25011	1.17612	1.26751	1.11396	1.11396	1.07994	1.03743	1.02287	0.993474	1.02794	1.02443	0.98937	0.988659	0.784737	0.660329	0.659939	0.65971	0.478876	0.478899	0.48204	0.646274	0.642606	0.634948	0.634099	0.634306	0.634053	0.634099	0.635085	0.634443	0.63426	0.633045	0.63293	0.631715	0.630844	0.630683	0.63066	0.630568	0.635934	0.632701	0.62933	0.632632
odn_0	0.0842109	0.15768	0.162181	0.149144	0.0650738	0.0674354	0.0758602	0.17122	0.0661028	0.0980474	0.0665248	0.0550351	0.0550351	0.0710999	0.0561604	0.0614314	0.049231	0.0574633	0.0558124	0.0498455	0.049616	0.0482834	0.0770373	0.0770521	0.0770077	0.0316189	0.0316337	0.0310637	0.0578631	0.0738095	0.0886602	0.0793397	0.0792138	0.0792138	0.0791842	0.0848106	0.079162	0.079162	0.0789251	0.0790287	0.078777	0.078666	0.0786586	0.0786882	0.078666	0.0557902	0.0564491	0.0788288	0.0563825
odn_1	13.805	6.30034	5.87165	6.21395	4.81975	4.89739	4.34464	4.41148	4.33547	4.09381	4.18182	3.86674	3.86674	3.55571	3.06466	3.0417	3.26694	3.06628	3.06011	3.27673	3.16403	2.65397	1.73947	1.73934	1.73914	1.99964	1.99946	2.02856	1.64785	1.67384	1.64795	1.65918	1.65814	1.65813	1.65822	1.64802	1.6557	1.65469	1.64052	1.65545	1.64652	1.64247	1.64363	1.64239	1.64252	1.61464	1.6145	1.64004	1.61259
odn_4	4.59139	1.72344	1.64754	1.72304	1.20232	1.24031	1.03288	0.968328	0.91557	0.97408	0.929091	0.848416	0.848416	0.760224	0.681292	0.675922	0.699501	0.680893	0.680166	0.66258	0.674556	0.558818	0.409668	0.409673	0.409504	0.659068	0.65909	0.670879	0.375654	0.38616	0.375195	0.380505	0.380298	0.380303	0.38027	0.374064	0.378112	0.377899	0.375222	0.378457	0.376408	0.374906	0.375042	0.374818	0.374906	0.366126	0.365613	0.374392	0.365208
Average	4.14611	1.89575	1.89261	1.87886	1.40329	1.33904	1.25025	1.24939	1.22481	1.1981	1.17914	1.06464	1.06464	1.02646	0.913885	0.913024	0.911987	0.909966	0.906611	0.899223	0.893921	0.746863	0.598508	0.59839	0.598253	0.58358	0.583576	0.582488	0.576161	0.575471	0.572057	0.570735	0.570715	0.570711	0.570701	0.568844	0.567507	0.567384	0.56703	0.566306	0.565621	0.564868	0.564847	0.564794	0.564761	0.56464	0.564356	0.564156	0.564021
Mapping Reads
Sample	Marinobacter_sp__C18_GCF_001924925	Marinobacter_sp__NP_6_GCF_003997005	Marinobacter_sp__DSM_26291_GCF_900114695	Marinobacter_salarius_GCF_900114695_1-contigs.fa	Marinobacter_sp__TT1.fa	Marinobacter_sp__EC_HK377_GCF_902498775	Marinobacter_sp__N1_GCF_902506385	Marinobacter_MAG5.fa	Marinobacter_salarius_GCF_016461915_1-contigs.fa	Marinobacter_salarius_GCF_018424725_1-contigs.fa	Marinobacter_salarius_GCF_002116735	Marinobacter_salarius_GCF_000831005	Marinobacter_salarius_GCF_003986605	Marinobacter_sp__MCTG268_GCF_000744695	Marinobacter_MAG8.fa	Marinobacter_salarius_GCF_016461905_1-contigs.fa	Marinobacter_sp__DS40M8_GCF_004936715	Marinobacter_MAG4.fa	Marinobacter_algicola_DG893_GCF_000170835	Marinobacter_sp__JB02H27_GCF_008795955	Marinobacter_sp__JB05H06_GCF_016757015_1-contigs.fa	Marinobacter_sp__PJ_16_GCF_005298175	Marinobacter_sp__HL_58_GCF_000686085	Marinobacter_orientalis_GCF_012956055_1-contigs.fa	Marinobacter_vulgaris_GCF_007559285	Marinobacter_vulgaris_GCF_003344045	Marinobacter_sp__W62_GCF_004792665	Marinobacter_orientalis_GCF_004792665_1-contigs.fa	Marinobacter_manganoxydans_MnI7_9_GCF_000235625	Marinobacter_sp__CP1_GCF_001266795	Marinobacter_salsuginis_GCF_009617795	Marinobacter_sp__TK36.fa	Marinobacter_sp__DSM_26671_GCF_900112835	Marinobacter_sp__NP_4_2019__GCF_003994855	Marinobacter_salsuginis_SD_14B_GCF_004936695	Marinobacter_sp__MC3_GCF_016758285_1-contigs.fa	Marinobacter_sp__MW3_GCF_016758325_1-contigs.fa	Marinobacter_lipolyticus_SM19_GCF_000397065	Marinobacter_flavimaris_GCF_003363485	Marinobacter_flavimaris_GCF_002933295	Marinobacter_adhaerens_GCF_001717765	Marinobacter_salsuginis_GCF_009617755	Marinobacter_sp__EhC06_GCF_001650915	Marinobacter_sp__EhN04_GCF_001650765	Marinobacter_salsuginis_GCF_017798185_1-contigs.fa	Marinobacter_halotolerans_GCF_008795985	Marinobacter_sp__3_2_GCF_003751355	Marinobacter_sp__PT19DW_GCF_003046275	Marinobacter_sp__N4_GCF_002933275
bc_0	8297	8235	8248	8248	8248	8176	8169	7397	8046	8060	7893	8007	8998	7860	7756	7866	7066	5999	8298	3196	3196	2953	3005	2533	2596	2599	2076	2076	3234	2244	2343	2246	2246	1980	2326	2365	2365	1909	2130	2129	2222	2310	2018	2018	2252	1800	1951	1948	2038
bc_1	8607	8507	8533	8533	8533	8428	8421	7927	8422	8509	8312	8411	9164	8147	7906	8116	7410	6549	8425	2929	2929	2789	2870	2308	2166	2153	2129	2129	3073	2126	2182	2078	2078	2120	2162	2174	2173	2002	2032	2027	2133	2156	1979	1978	2130	1702	1995	1995	1972
bc_2	6383	6312	6382	6382	6382	6284	6285	5861	6172	6375	6121	6153	6444	5931	5770	6279	5474	4780	5839	1910	1910	1843	1886	1557	1477	1470	1354	1354	1530	1323	1203	1232	1232	1214	1190	1264	1263	1076	1207	1204	1117	1176	1124	1124	1149	1056	1122	1122	1106
bc_3	3299	3280	3298	3298	3298	3354	3354	2886	3233	3319	3263	3246	3638	3172	3038	3291	2783	2396	3262	1133	1133	1072	1179	929	934	928	762	762	1104	751	737	733	733	770	722	768	769	701	720	720	697	733	708	708	703	667	696	697	713
bc_4	1850	1856	1849	1849	1849	1918	1916	1636	1825	1838	1827	1808	1991	1753	1696	1754	1639	1367	1791	549	549	531	615	462	471	473	362	362	606	388	445	391	391	432	441	410	410	367	388	387	401	433	393	393	432	354	379	379	384
o_0	8801	8641	8785	8785	8785	8634	8628	7560	8531	8729	8358	8630	9766	8341	8040	8381	7591	6066	9176	3688	3688	3388	3397	2886	3010	2999	2298	2298	3889	2699	2875	2627	2627	2243	2835	2699	2698	2138	2538	2533	2787	2852	2497	2496	2784	2151	2358	2357	2459
o_1_1	15724	15243	15041	15041	15041	14999	14915	14406	14430	14517	14112	14561	14119	13899	13524	13604	12845	11508	12545	4366	4366	3725	3814	3213	3209	3179	2843	2843	2916	2686	2463	2510	2510	2150	2358	2493	2492	1906	2413	2397	2413	2414	2240	2239	2373	2042	2306	2290	2212
o_1_2	19142	18336	18653	18653	18653	18519	18430	17471	17892	18008	17763	18267	17240	17041	15778	15969	16031	13463	15504	5364	5364	4592	4560	3941	3901	3872	3504	3504	3202	3079	3049	2993	2992	2746	2924	3183	3183	2503	2881	2867	2918	2998	2647	2645	2954	2669	2573	2557	2608
o_2	304200	287927	283401	283401	283401	286670	286654	274733	279647	275347	279727	276809	265748	261075	261549	263644	249867	220337	228047	73486	73486	67560	65700	56166	55765	55582	49303	49303	39837	41116	38385	40465	40463	39043	38040	40334	40327	37200	39907	39884	36871	37209	37408	37405	36941	38157	36843	36843	36409
o_3	479156	416119	429527	429527	429527	400362	400323	421379	388530	398162	379503	383209	359483	363777	349498	347168	322772	332256	230509	42903	42903	38622	36737	30273	28898	28915	29713	29713	20403	22032	25905	21692	21692	20647	25350	19042	19040	20386	18921	18916	25491	19774	20096	20102	19033	18151	20511	20513	18342
o_4_1	113551	108715	104335	104335	104335	105948	105937	103463	103401	102014	101389	102376	99055	98217	96292	94434	90763	83857	75998	23371	23371	23087	22818	18938	19025	18894	16177	16177	12378	12972	12888	12887	12887	14027	12765	13604	13600	13706	12828	12802	12053	12755	12914	12911	12767	13305	12583	12583	12869
o_4_2	626644	597868	565753	565753	565752	582778	582802	568106	571215	548530	556510	550926	524002	516853	515933	509309	519884	438528	390020	113207	113207	110649	108933	92666	93729	93041	77830	77830	59322	61668	58663	61366	61366	64255	58237	61095	61086	64295	60039	59877	55213	58704	60156	60143	58303	62967	58003	58001	58670
d_0	5056	5095	5086	5086	5086	5053	5048	4387	4946	5081	4958	4956	5645	4869	4727	4822	4367	3486	5517	2159	2159	2076	2118	1772	1809	1805	1426	1426	2339	1573	1744	1592	1592	1522	1723	1614	1614	1444	1557	1553	1716	1752	1530	1526	1733	1373	1503	1503	1524
d_1	6021	5803	5784	5784	5784	5772	5771	5232	5764	5758	5586	5848	5765	5480	5380	5448	5258	4429	5123	1774	1774	1609	1658	1370	1434	1436	1088	1088	1269	1068	1146	1037	1037	961	1134	1126	1126	962	1028	1028	1145	1183	1037	1037	1167	918	986	987	1029
d_2	3430	3381	3350	3350	3350	3315	3315	3104	3255	3292	3222	3303	3224	3140	3018	3195	2955	2556	2904	1102	1102	1025	1047	920	870	869	794	794	731	650	639	641	641	602	637	667	666	591	644	643	619	634	611	611	614	600	612	611	588
d_3	2226	2205	2154	2154	2154	2163	2163	1979	2104	2157	2106	2138	2119	2090	2024	2136	1852	1633	1812	745	745	742	849	644	638	640	538	538	523	527	531	522	522	566	525	515	515	472	521	521	470	514	492	492	515	457	504	504	482
d_4	21708	21418	20859	20859	20859	20975	20975	19342	20818	20669	20580	20700	20247	19923	19534	19689	19300	15474	16417	5952	5952	5675	5661	4773	5051	5026	3833	3833	3592	3638	3545	3571	3571	3480	3516	3591	3590	3507	3514	3512	3245	3486	3472	3472	3412	3406	3382	3382	3370
od_0	8530	8508	8517	8517	8517	8587	8583	7567	8295	8566	8361	8433	9340	8153	8079	8135	7282	5992	8902	3856	3856	3555	3688	3006	3106	3104	2414	2414	3613	2725	2985	2758	2758	2564	2952	2947	2947	2392	2661	2658	2827	2969	2648	2644	2938	2261	2566	2567	2672
od_1_1	14463	14263	14193	14193	14193	14071	14072	13181	13776	14115	13687	14120	13960	13645	13030	13157	12553	10593	12589	4164	4164	3922	3996	3292	3221	3214	2821	2821	3309	2946	3113	2816	2816	2738	3098	3026	3020	2571	2819	2813	3093	3148	2818	2810	3076	2337	2675	2675	2767
od_1_2	5878	5665	5765	5765	5765	5537	5537	5376	5505	5583	5405	5626	5300	5343	5098	5238	4639	4134	4842	2006	2006	1900	1896	1570	1485	1486	1461	1461	1488	1478	1558	1435	1435	1439	1543	1575	1575	1339	1469	1466	1521	1571	1445	1447	1561	1130	1408	1407	1399
od_2	6792	6703	6680	6680	6680	6706	6704	6165	6514	6600	6512	6623	6458	6335	6215	6417	5989	5131	5865	1921	1921	1764	1933	1462	1444	1435	1239	1239	1485	1412	1366	1378	1378	1237	1357	1308	1305	1165	1371	1371	1254	1312	1225	1224	1309	1056	1268	1267	1217
od_3	2176	2113	2089	2089	2089	2089	2089	1893	2008	2066	1980	2037	2741	1964	1890	2055	1845	1560	2471	598	598	528	625	462	489	498	374	374	1234	475	496	467	467	448	502	461	461	368	458	459	476	513	413	410	487	360	438	438	424
od_4_1	10617	10455	10224	10224	10224	10399	10399	9266	10111	10261	10128	10156	10154	9882	9606	9752	9381	7169	8646	3250	3250	3169	3443	2788	2851	2842	2164	2164	2300	2172	2233	2155	2155	2184	2223	2155	2153	2087	2169	2162	2058	2189	2076	2074	2166	2052	2036	2034	2023
od_4_2	2060	2061	1994	1994	1994	2021	2021	1823	1980	1991	1968	1982	1972	1885	1827	1856	1835	1459	1642	570	570	544	636	466	482	483	361	361	444	385	378	381	381	393	377	371	371	365	384	384	349	370	362	362	365	336	367	367	356
odn_0	7719	7345	7875	7875	7875	7277	7276	7063	7579	7257	6978	7368	7412	6939	6583	6611	6291	5899	6844	3082	3082	2811	2818	2374	2321	2327	2190	2190	2603	2166	2099	1928	1928	1973	2095	1979	1980	1800	1970	1970	2323	2084	1965	1957	2071	1524	1925	1925	1968
odn_1	5928	5747	5688	5688	5688	5592	5592	5192	5531	5578	5316	5522	5257	5177	5048	5168	4931	4267	4717	1468	1468	1340	1359	1166	1131	1132	931	931	1037	1001	1009	944	944	946	994	943	941	855	928	925	946	990	889	887	979	764	866	866	894
odn_4	8026	7927	7683	7683	7683	7720	7723	7076	7624	7660	7577	7668	7418	7272	7165	7222	7066	5791	6304	2173	2173	2157	2227	1854	1838	1830	1436	1436	1458	1520	1512	1474	1474	1322	1503	1432	1431	1311	1475	1471	1396	1502	1368	1368	1479	1299	1365	1364	1388
Average	63195.7	58878.8	57842.4	57842.4	57842.4	57531.4	57522.3	56721.1	56190.9	55557.1	55153.4	55143.8	52839.3	52154.2	51333.5	51137.6	49617.4	44691.8	40148.5	11515.6	11515.6	10875.1	10721	9029.3	9013	8971.56	7830.41	7830.41	6626.63	6548.89	6499.7	6456.26	6456.15	6444.52	6427	6412.63	6411.15	6274.74	6258.22	6247.37	6213.11	6212.26	6167.81	6166.04	6136.78	6107.19	6045.22	6043.78	5995.67
Total	1706284	1589728	1561746	1561746	1561745	1553347	1553102	1531471	1517154	1500042	1489142	1488883	1426660	1408163	1386004	1380716	1339669	1206679	1084009	310922	310922	293628	289468	243791	243351	242232	211421	211421	178919	176820	175492	174319	174316	174002	173529	173141	173101	169418	168972	168679	167754	167731	166531	166483	165693	164894	163221	163182	161883
Mapping rate
Sample	Marinobacter_sp__C18_GCF_001924925	Marinobacter_sp__NP_6_GCF_003997005	Marinobacter_sp__EC_HK377_GCF_902498775	Marinobacter_sp__N1_GCF_902506385	Marinobacter_sp__DSM_26291_GCF_900114695	Marinobacter_salarius_GCF_900114695_1-contigs.fa	Marinobacter_sp__TT1.fa	Marinobacter_MAG5.fa	Marinobacter_salarius_GCF_016461915_1-contigs.fa	Marinobacter_salarius_GCF_018424725_1-contigs.fa	Marinobacter_salarius_GCF_002116735	Marinobacter_salarius_GCF_000831005	Marinobacter_salarius_GCF_003986605	Marinobacter_sp__MCTG268_GCF_000744695	Marinobacter_MAG8.fa	Marinobacter_salarius_GCF_016461905_1-contigs.fa	Marinobacter_sp__DS40M8_GCF_004936715	Marinobacter_MAG4.fa	Marinobacter_algicola_DG893_GCF_000170835	Marinobacter_sp__JB02H27_GCF_008795955	Marinobacter_sp__JB05H06_GCF_016757015_1-contigs.fa	Marinobacter_sp__PJ_16_GCF_005298175	Marinobacter_sp__HL_58_GCF_000686085	Marinobacter_orientalis_GCF_012956055_1-contigs.fa	Marinobacter_vulgaris_GCF_007559285	Marinobacter_vulgaris_GCF_003344045	Marinobacter_sp__W62_GCF_004792665	Marinobacter_orientalis_GCF_004792665_1-contigs.fa	Marinobacter_manganoxydans_MnI7_9_GCF_000235625	Marinobacter_sp__CP1_GCF_001266795	Marinobacter_sp__NP_4_2019__GCF_003994855	Marinobacter_sp__TK36.fa	Marinobacter_sp__DSM_26671_GCF_900112835	Marinobacter_sp__MC3_GCF_016758285_1-contigs.fa	Marinobacter_sp__MW3_GCF_016758325_1-contigs.fa	Marinobacter_salsuginis_GCF_009617795	Marinobacter_salsuginis_SD_14B_GCF_004936695	Marinobacter_lipolyticus_SM19_GCF_000397065	Marinobacter_flavimaris_GCF_003363485	Marinobacter_flavimaris_GCF_002933295	Marinobacter_halotolerans_GCF_008795985	Marinobacter_sp__EhC06_GCF_001650915	Marinobacter_sp__EhN04_GCF_001650765	Marinobacter_salsuginis_GCF_009617755	Marinobacter_adhaerens_GCF_001717765	Marinobacter_salsuginis_GCF_017798185_1-contigs.fa	Marinobacter_sp__3_2_GCF_003751355	Marinobacter_sp__PT19DW_GCF_003046275	Marinobacter_guineae_GCF_002744735
bc_0	0.0978675	0.0971362	0.0964402	0.0963577	0.0972895	0.0972895	0.0972895	0.0872515	0.0949068	0.0950719	0.0931021	0.0944468	0.106136	0.0927128	0.0914861	0.0927836	0.0833472	0.0707614	0.0978793	0.0376985	0.0376985	0.0348322	0.0354456	0.0298781	0.0306212	0.0306566	0.0244875	0.0244875	0.0381467	0.0264692	0.0233551	0.0264928	0.0264928	0.0278964	0.0278964	0.0276369	0.0274364	0.0225177	0.0251245	0.0251127	0.0212319	0.0238034	0.0238034	0.0272477	0.0262097	0.0265635	0.0230131	0.0229777	0.0224941
bc_1	0.165549	0.163626	0.162106	0.161972	0.164126	0.164126	0.164126	0.15247	0.161991	0.163664	0.159875	0.161779	0.176263	0.156702	0.152066	0.156105	0.142526	0.125965	0.162049	0.0563372	0.0563372	0.0536444	0.0552023	0.0443927	0.0416614	0.0414114	0.0409497	0.0409497	0.0591069	0.040892	0.0407766	0.0399688	0.0399688	0.0418153	0.041796	0.0419692	0.0415845	0.038507	0.039084	0.0389878	0.0327367	0.0380646	0.0380454	0.0414691	0.0410267	0.040969	0.0383724	0.0383724	0.0366413
bc_2	0.106083	0.104903	0.104438	0.104454	0.106066	0.106066	0.106066	0.0974075	0.102576	0.10595	0.101729	0.10226	0.107097	0.0985709	0.0958951	0.104355	0.0909757	0.0794417	0.0970419	0.0317434	0.0317434	0.0306299	0.0313446	0.0258767	0.0245472	0.0244308	0.0225029	0.0225029	0.025428	0.0219877	0.0201762	0.0204754	0.0204754	0.0210072	0.0209906	0.0199934	0.0197773	0.0178827	0.0200599	0.02001	0.0175503	0.0186804	0.0186804	0.0195447	0.0185641	0.0190959	0.0186472	0.0186472	0.0175171
bc_3	0.060146	0.0597996	0.0611488	0.0611488	0.0601278	0.0601278	0.0601278	0.0526164	0.0589428	0.0605107	0.0594897	0.0591798	0.0663266	0.0578306	0.0553876	0.0600002	0.0507385	0.0436829	0.0594715	0.0206564	0.0206564	0.0195443	0.0214951	0.0169372	0.0170283	0.0169189	0.0138925	0.0138925	0.0201277	0.0136919	0.0140383	0.0133638	0.0133638	0.0140019	0.0140201	0.0134367	0.0131632	0.0127804	0.0131268	0.0131268	0.0121605	0.012908	0.012908	0.0133638	0.0127074	0.0128168	0.0126892	0.0127074	0.0131997
bc_4	0.0267652	0.026852	0.027749	0.0277201	0.0267508	0.0267508	0.0267508	0.0236691	0.0264035	0.0265916	0.0264325	0.0261576	0.0288052	0.0253619	0.0245372	0.0253763	0.0237125	0.0197773	0.0259116	0.00794276	0.00794276	0.00768235	0.00889763	0.00668407	0.00681428	0.00684322	0.0052373	0.0052373	0.00876742	0.00561346	0.00625004	0.00565687	0.00565687	0.00593175	0.00593175	0.00643812	0.00638025	0.00530964	0.00561346	0.005599	0.00512156	0.0056858	0.0056858	0.00626451	0.00580154	0.00625004	0.00548326	0.00548326	0.00516497
o_0	0.0962783	0.0945279	0.0944514	0.0943857	0.0961032	0.0961032	0.0961032	0.0827024	0.0933246	0.0954906	0.0914321	0.0944076	0.106835	0.0912461	0.0879533	0.0916837	0.0830415	0.0663588	0.100381	0.0403448	0.0403448	0.0370629	0.0371614	0.0315713	0.0329278	0.0328075	0.0251389	0.0251389	0.0425436	0.0295256	0.0245372	0.028738	0.028738	0.0295256	0.0295147	0.031451	0.0310134	0.0233886	0.0277644	0.0277097	0.0235308	0.0273159	0.0273049	0.0311994	0.0304883	0.0304555	0.0257953	0.0257843	0.0251389
o_1_1	0.106314	0.103061	0.101412	0.100844	0.101696	0.101696	0.101696	0.0974023	0.0975645	0.0981528	0.0954145	0.0984503	0.0954618	0.0939743	0.0914389	0.0919798	0.086848	0.0778082	0.0848196	0.0295195	0.0295195	0.0251856	0.0257873	0.0217238	0.0216968	0.0214939	0.0192222	0.0192222	0.0197157	0.0181607	0.0145366	0.0169707	0.0169707	0.0168557	0.016849	0.0166529	0.015943	0.0128869	0.0163148	0.0162067	0.0138064	0.0151452	0.0151384	0.0163216	0.0163148	0.0160444	0.0155914	0.0154832	0.0145569
o_1_2	0.139358	0.133491	0.134823	0.134175	0.135798	0.135798	0.135798	0.127193	0.130258	0.131103	0.129319	0.132988	0.125511	0.124063	0.114868	0.116258	0.11671	0.098014	0.112873	0.0390512	0.0390512	0.0334309	0.0331979	0.0286915	0.0284002	0.0281891	0.02551	0.02551	0.0233114	0.0224159	0.0199916	0.0217898	0.0217825	0.023173	0.023173	0.0221975	0.0212874	0.0182225	0.0209744	0.0208725	0.019431	0.0192708	0.0192563	0.0218262	0.0212438	0.0215058	0.0187321	0.0186156	0.0185355
o_2	6.44596	6.10114	6.0745	6.07416	6.00523	6.00523	6.00523	5.82156	5.92569	5.83457	5.92738	5.86555	5.63117	5.53215	5.54219	5.58658	5.29465	4.66891	4.83229	1.55716	1.55716	1.43159	1.39218	1.19015	1.18165	1.17778	1.04472	1.04472	0.844141	0.871243	0.827316	0.857448	0.857406	0.854673	0.854524	0.813374	0.806063	0.788264	0.845625	0.845137	0.808542	0.792671	0.792607	0.788454	0.781292	0.782775	0.780699	0.780699	0.777753
o_3	5.22203	4.53503	4.3633	4.36288	4.68115	4.68115	4.68115	4.59235	4.23435	4.33933	4.13597	4.17636	3.91779	3.96458	3.80897	3.78357	3.5177	3.62106	2.51218	0.467574	0.467574	0.420918	0.400374	0.329927	0.314942	0.315127	0.323824	0.323824	0.22236	0.240113	0.225019	0.236408	0.236408	0.207527	0.207505	0.282323	0.276274	0.222175	0.206208	0.206154	0.197817	0.219014	0.219079	0.215505	0.277811	0.207429	0.223537	0.223559	0.203473
o_4_1	0.840268	0.804482	0.784006	0.783925	0.77207	0.77207	0.77207	0.765617	0.765158	0.754895	0.75027	0.757574	0.732998	0.726797	0.712552	0.698803	0.671638	0.620535	0.562379	0.172943	0.172943	0.170842	0.168851	0.14014	0.140783	0.139814	0.119708	0.119708	0.0915961	0.0959917	0.103799	0.0953627	0.0953627	0.100668	0.100639	0.0953701	0.0944599	0.101423	0.0949261	0.0947337	0.0984558	0.0955625	0.0955403	0.0943859	0.0891912	0.0944747	0.0931131	0.0931131	0.0927135
o_4_2	11.8213	11.2784	10.9938	10.9942	10.6726	10.6726	10.6726	10.717	10.7756	10.3477	10.4982	10.3929	9.88499	9.75013	9.73277	9.60782	9.80731	8.27257	7.3575	2.13558	2.13558	2.08733	2.05496	1.74809	1.76814	1.75516	1.46822	1.46822	1.11907	1.16333	1.21213	1.15763	1.15763	1.15252	1.15235	1.10664	1.09861	1.21289	1.1326	1.12954	1.18784	1.13481	1.13456	1.10742	1.04156	1.09985	1.09419	1.09415	1.11743
d_0	0.0840291	0.0846773	0.0839793	0.0838962	0.0845277	0.0845277	0.0845277	0.0729106	0.082201	0.0844446	0.0824004	0.0823672	0.0938181	0.0809213	0.0785613	0.0801401	0.0725782	0.0579362	0.0916908	0.0358819	0.0358819	0.0345025	0.0352005	0.0294501	0.030065	0.0299985	0.0236997	0.0236997	0.0388735	0.0261428	0.0252952	0.0264585	0.0264585	0.0268242	0.0268242	0.0289847	0.0286357	0.0239988	0.0258769	0.0258104	0.0228188	0.0254281	0.0253616	0.0291177	0.0285194	0.0288019	0.0249794	0.0249794	0.0244808
d_1	0.0640651	0.0617455	0.0614157	0.061405	0.0615434	0.0615434	0.0615434	0.0556699	0.0613306	0.0612667	0.0594366	0.0622244	0.0613412	0.0583087	0.0572447	0.0579682	0.0559466	0.0471258	0.0545101	0.0188759	0.0188759	0.0171202	0.0176416	0.0145772	0.0152582	0.0152794	0.0115766	0.0115766	0.0135025	0.0113638	0.0102253	0.011034	0.011034	0.011981	0.011981	0.0121938	0.0120661	0.0102359	0.0109382	0.0109382	0.00976778	0.011034	0.011034	0.0125874	0.0121831	0.0124172	0.0104913	0.010502	0.0101508
d_2	0.0346363	0.0341415	0.033475	0.033475	0.0338284	0.0338284	0.0338284	0.0313443	0.0328691	0.0332428	0.0325359	0.0333538	0.0325561	0.0317079	0.0304759	0.0322633	0.0298397	0.0258106	0.0293247	0.011128	0.011128	0.0103505	0.0105727	0.0092902	0.0087853	0.0087752	0.00801785	0.00801785	0.00738167	0.00656373	0.00607902	0.00647285	0.00647285	0.0067354	0.0067253	0.00645265	0.00643245	0.00596794	0.00650314	0.00649304	0.00605883	0.0061699	0.0061699	0.00640216	0.00625069	0.0062002	0.00618	0.0061699	0.00576598
d_3	0.0274166	0.027158	0.0266407	0.0266407	0.0265298	0.0265298	0.0265298	0.0243744	0.025914	0.0265668	0.0259387	0.0263328	0.0260988	0.0257416	0.0249287	0.0263081	0.0228102	0.0201129	0.0223176	0.00917583	0.00917583	0.00913888	0.0104567	0.00793186	0.00785796	0.00788259	0.0066263	0.0066263	0.00644155	0.00649082	0.00697117	0.00642924	0.00642924	0.00634302	0.00634302	0.00654009	0.00646619	0.00581341	0.00641692	0.00641692	0.00562866	0.00605974	0.00605974	0.00633071	0.00578878	0.00634302	0.00620754	0.00620754	0.00594889
d_4	0.146476	0.144519	0.14153	0.14153	0.140747	0.140747	0.140747	0.130511	0.14047	0.139465	0.138865	0.139674	0.136618	0.134431	0.131807	0.132852	0.130228	0.104412	0.110775	0.0401614	0.0401614	0.0382923	0.0381979	0.0322061	0.0340819	0.0339132	0.0258634	0.0258634	0.0242372	0.0245476	0.0234815	0.0240955	0.0240955	0.0242304	0.0242237	0.0239201	0.0237244	0.0236637	0.0237109	0.0236974	0.0229822	0.0234275	0.0234275	0.023522	0.0218958	0.0230226	0.0228202	0.0228202	0.0228877
od_0	0.0801766	0.0799699	0.0807124	0.0806748	0.0800545	0.0800545	0.0800545	0.0711251	0.0779678	0.080515	0.0785882	0.0792649	0.0877901	0.0766331	0.0759375	0.0764639	0.0684462	0.056321	0.0836732	0.036244	0.036244	0.0334148	0.0346649	0.0282545	0.0291945	0.0291757	0.0226901	0.0226901	0.0339599	0.0256133	0.0241	0.0259235	0.0259235	0.0277	0.0277	0.0280571	0.0277469	0.0224833	0.0250117	0.0249835	0.021252	0.0248895	0.0248519	0.0279067	0.026572	0.0276154	0.0241188	0.0241282	0.0235172
od_1_1	0.0834544	0.0823003	0.0811924	0.0811982	0.0818964	0.0818964	0.0818964	0.076057	0.0794902	0.0814463	0.0789767	0.0814752	0.0805519	0.0787343	0.0751857	0.0759185	0.0724333	0.0611237	0.072641	0.0240271	0.0240271	0.0226307	0.0230577	0.0189955	0.0185858	0.0185454	0.0162777	0.0162777	0.0190936	0.016999	0.0157988	0.0162489	0.0162489	0.0174606	0.017426	0.0179626	0.0178761	0.0148352	0.0162662	0.0162316	0.0134849	0.0162604	0.0162143	0.0181646	0.0178472	0.0177491	0.0154353	0.0154353	0.0145813
od_1_2	0.0426009	0.0410571	0.0401295	0.0401295	0.0417819	0.0417819	0.0417819	0.0389626	0.0398975	0.0404628	0.0391728	0.0407745	0.0384118	0.0387234	0.0369478	0.0379624	0.0336212	0.0299612	0.0350924	0.0145385	0.0145385	0.0137703	0.0137413	0.0113786	0.0107625	0.0107698	0.0105886	0.0105886	0.0107843	0.0107118	0.0104292	0.0104002	0.0104002	0.0114148	0.0114148	0.0112916	0.0111829	0.00970441	0.0106466	0.0106248	0.00818968	0.0104726	0.0104871	0.0113858	0.0110235	0.0113134	0.0102045	0.0101972	0.00942901
od_2	0.0519802	0.0512991	0.051322	0.0513067	0.051123	0.051123	0.051123	0.0471817	0.0498526	0.0505108	0.0498373	0.0506868	0.049424	0.0484827	0.0475643	0.0491103	0.0458347	0.0392683	0.0448857	0.0147017	0.0147017	0.0135002	0.0147935	0.0111889	0.0110511	0.0109823	0.00948225	0.00948225	0.0113649	0.0108062	0.00946695	0.010546	0.010546	0.0100103	0.00998736	0.0104542	0.0103853	0.00891592	0.0104925	0.0104925	0.00808173	0.00937511	0.00936745	0.0100409	0.00959705	0.010018	0.00970419	0.00969654	0.00844142
od_3	0.0207804	0.0201788	0.0199496	0.0199496	0.0199496	0.0199496	0.0199496	0.0180778	0.019176	0.0197299	0.0189086	0.019453	0.0261761	0.0187558	0.0180492	0.0196249	0.0176194	0.0148977	0.0235976	0.00571079	0.00571079	0.0050423	0.00596864	0.00441202	0.00466986	0.00475581	0.00357163	0.00357163	0.0117845	0.00453616	0.00427832	0.00445977	0.00445977	0.00440247	0.00440247	0.00473671	0.00479401	0.00351433	0.00437382	0.00438337	0.00343794	0.00394408	0.00391543	0.00489906	0.00454571	0.00465076	0.00418282	0.00418282	0.00383903
od_4_1	0.063367	0.0624001	0.0620659	0.0620659	0.0610214	0.0610214	0.0610214	0.0553036	0.060347	0.0612423	0.0604485	0.0606156	0.0606036	0.0589802	0.0573329	0.0582043	0.05599	0.0427878	0.0516032	0.0193975	0.0193975	0.018914	0.0205494	0.01664	0.017016	0.0169623	0.0129157	0.0129157	0.0137274	0.0129635	0.0130351	0.012862	0.012862	0.012862	0.0128501	0.0133275	0.0132679	0.0124562	0.0129456	0.0129038	0.0122473	0.0123905	0.0123786	0.0130649	0.0122831	0.0129277	0.0121518	0.0121398	0.0121577
od_4_2	0.0472319	0.0472548	0.0463377	0.0463377	0.0457186	0.0457186	0.0457186	0.0417979	0.0453976	0.0456498	0.0451225	0.0454435	0.0452142	0.0432195	0.0418896	0.0425545	0.042073	0.0334521	0.0376479	0.013069	0.013069	0.0124729	0.0145823	0.0106845	0.0110513	0.0110743	0.00827704	0.00827704	0.0101801	0.00882732	0.00901074	0.0087356	0.0087356	0.00850632	0.00850632	0.00866682	0.00864389	0.00836875	0.00880439	0.00880439	0.00770384	0.00829997	0.00829997	0.00848339	0.0080019	0.00836875	0.00841461	0.00841461	0.00807069
odn_0	0.057145	0.0543762	0.0538728	0.0538654	0.0582999	0.0582999	0.0582999	0.0522885	0.0561085	0.0537247	0.0516592	0.0545465	0.0548722	0.0513705	0.048735	0.0489423	0.0465733	0.0436712	0.0506672	0.0228165	0.0228165	0.0208103	0.0208621	0.0175751	0.0171827	0.0172272	0.0162129	0.0162129	0.0192704	0.0160352	0.0146064	0.0142733	0.0142733	0.0146509	0.0146583	0.0155392	0.0155096	0.0133257	0.0145842	0.0145842	0.0112824	0.0145472	0.014488	0.0154282	0.0171975	0.0153319	0.0142511	0.0142511	0.0132739
odn_1	0.0610279	0.0591646	0.0575689	0.0575689	0.0585572	0.0585572	0.0585572	0.0534509	0.0569409	0.0574247	0.0547275	0.0568482	0.0541201	0.0532965	0.0519684	0.0532038	0.050764	0.0439282	0.0485609	0.0151129	0.0151129	0.0137951	0.0139907	0.0120038	0.0116435	0.0116538	0.00958451	0.00958451	0.0106758	0.0103052	0.00973894	0.00971835	0.00971835	0.00970805	0.00968746	0.0103875	0.0102331	0.0088021	0.00955363	0.00952274	0.00786527	0.00915213	0.00913154	0.0101919	0.00973894	0.0100787	0.00891535	0.00891535	0.00844178
odn_4	0.0438475	0.0433067	0.0421758	0.0421922	0.0419736	0.0419736	0.0419736	0.0386575	0.0416513	0.041848	0.0413945	0.0418917	0.0405259	0.0397283	0.0391437	0.0394551	0.0386029	0.0316373	0.0344399	0.0118715	0.0118715	0.0117841	0.0121665	0.0101287	0.0100413	0.00999763	0.00784513	0.00784513	0.00796532	0.00830404	0.00722233	0.00805273	0.00805273	0.00782328	0.00781782	0.00826034	0.00821117	0.00716224	0.0080582	0.00803634	0.00709668	0.00747364	0.00747364	0.0082057	0.00762661	0.00808005	0.00745725	0.00745178	0.00696556
Average	0.964301	0.903556	0.884463	0.884388	0.881725	0.881725	0.881724	0.86759	0.864312	0.84928	0.849136	0.845815	0.809907	0.798265	0.789848	0.7869	0.768613	0.682123	0.622081	0.181084	0.181084	0.171416	0.168568	0.142547	0.142462	0.141764	0.123209	0.123209	0.101984	0.101839	0.100803	0.100593	0.100591	0.0998611	0.0998422	0.099417	0.0984135	0.0983516	0.0978372	0.097671	0.0965229	0.0959946	0.0959731	0.0958789	0.0948623	0.0948574	0.0939029	0.0938922	0.0934287
[truncated: 125 more columns]
